# Supplementary material for: Landowner perceptions of woody plants and prescribed fire in the Southern Plains, USA
Source: PLoS One. 2020 Sep 8;15(9):e0238688. doi: 10.1371/journal.pone.0238688 (PMC7478812; doi:10.1371/journal.pone.0238688)
Supplement: S2 File — (XLS) [file pone.0238688.s002.xls]

## Sheet: Sheet1
A11	A15	A16	A17	A2	A3	C3	D3	E11	E12	E13	E14	E15	E16	E17	E18	E19	E110	E111	E112	E114	E115	E116	E117	E118	state	ageinyr15	absenteeres	occasionalres	fulltimeres	hseducationonly	gradschooleducation	smallacreage	largeacreage	mediumacreage	noincome	quarterincome	halfincome	threequarterincome	allincome	E1factor1	E1factor2	E1factor3	E1factor4	E1factor5	havevswant2
7	7	7	0.8	3	3	0	0	2	1	7	7	7	7	7	6	4	6	6	1	1	1	4	5	5	1	61	0	1	0	0	0	1	0	0	0	1	0	0	0	0.470277	-3.51956	0.952834	0.698573	-0.0906565	0
2	1	3	6	2	2	0	0	7	7	7	7	7	7	5	5	5	5	5	7	7	7	5	7	7	1	65	1	0	0	0	0	0	1	0	0	1	0	0	0	-0.0212096	0.634382	0.295836	0.11782	1.16319	0
6	7	7	7	2	1	0	0	6	6	7	7	7	6	7	7	5	6	2	6	3	3	1	6	5	1	38	0	0	1	0	0	1	0	0	1	0	0	0	0	0.595329	0.0878691	0.320612	-0.151674	-1.03976	-1
6	6	7	7	3	2	1		7	7	7	7	7		7		7	7		7	7	5	5	2	7	1	52	0	0	1	0	0	0	1	0	0	0	1	0	0						-1
7	7	7	7	4	2	1	1	7	7	7	7	7	7	7	7	7	7	7	7	7	7	4	7	7	1	58	0	0	1	0	0	0	0	1	0	0	1	0	0	0.600637	0.586295	0.15529	1.20633	1.11413	-2
7	7	7	7	3	2	0	1	6	6	5	4	5	5	5	5	5	5	5	7	6	5	7	7	7	1	67	0	0	1	0	0	0	1	0	0	0	0	1	0	-1.27985	0.589151	-1.73872	0.769925	1.45264	-1
3	6	2	2	4	4	0	0	5	4	6	6	6	5	7	6	3	5	3	5	3	3	4	7	7	1	72	0	1	0	0	0	1	0	0	0	1	0	0	0	-0.193776	-0.621374	-0.521036	-0.0913954	0.333888	0
5	6	2	6	3	2	0	0	6	6	6	6	6	6	6	5	4	6	5	6	6	4	4	4	4	1	61	0	1	0	0	0	0	0	1	1	0	0	0	0	-0.434885	-0.280668	-0.0610152	0.353117	-0.0362506	-1
6	7	6	7	2	2	1	0	6	6	6	6	6	6	6	6	6	6	6	6	6	6	6	6	6	1	71	0	0	1	0	1	1	0	0	0	1	0	0	0	-0.410093	-0.141724	-0.331882	1.03918	1.1892	0
7	6	6	6	2	4	0	0	7	7	7	7	7		7		7	7	7	7	7	6	1	7	7	1	86	0	0	1	1	0	0	1	0	0	0	0	0	1						2
7	7	1	2	2	1	1	1	7	7	7	7	7	7	7	7	4	4	4	7	6	2	7	7	7	0	71	0	0	0	0	0	1	0	0	0	1	0	0	0	0.800422	0.6332	0.286533	-0.394156	0.467567	-1
7	7	7	7	4	1	1	1																		1	70	0	0	1	0	1	0	1	0	0	0	0	0	1						-3
5	1	1	6	2	2	1	0	7	7	7	7	7	7	7	7	5	1	1	7	7	7	1	7	7	1	67	0	0	1	0	1	0	0	0	0	0	0	0	0	1.01291	1.1442	0.0642657	-1.67387	0.274255	0
7	7	1	7	3	1	1	1	7	7	7	7	7	7	7	7	1	1	1	7	7	1	1	7	7	0	74	0	0	1	0	0	1	0	0	0	1	0	0	0	1.32157	1.16895	0.0877438	-2.45364	-0.708076	-2
5	1	7	1	2	2	0	0	6	4	4	6	7	7	7	6	4	5	5	7	4	6	6	7	6	1	54	0	1	0	0	0	0	0	1	1	0	0	0	0	0.618084	0.0216505	-1.40854	0.178885	1.08845	0
7	7	7	4	3	2	0	0	5	6	6	6	4	4	5	5	7	6	4	6	4	4	6	6	5	1	59	1	0	0	0	1	0	0	1	0	1	0	0	0	-2.08892	-0.515308	-0.208622	1.40235	0.634259	-1
4	6	6	6	3	3	0	0	4	4	1	1	1	1	1	1	1	1	1	1	1	1	1	7	7	1	67	1	0	0	0	0	0	0	1	0	0	0	0	0	-4.74184	-0.635706	-4.26774	-0.280815	0.141767	0
7	7	7	7	3	3	1	1	7	7	7	7	7	7	7	7	7	7	6	7	7	4	0.7	7	6	1	74	0	1	0	0	0	0	1	0	0	1	0	0	0	0.799215	0.812115	0.0591146	0.848628	-0.128067	0
5	5	5	5	3	3	1	1	7	5	5	2	7	7	7	7	3	6	6	6	6	2	1	5	2	1	69	0	1	0	0	0	0	1	0	0	1	0	0	0	1.13673	0.431993	-2.45507	-0.0129313	-0.811242	0
6	6	5	4	2	1	1	0	7	7	7	7	7	6	5	6	2	2	5	7	7	4	4	7	7	0	64	1	0	0	0	0	0	0	1	0	0	1	0	0	0.194781	0.706523	0.302054	-1.03182	0.581441	-1
6	7	1	4	2	1	0	0	6	6	7	7	6	6	5	4	1	1	1	7	6	1	7	7	5	0	70	0	0	1	0	0	0	1	0	0	1	0	0	0	-0.485351	-0.0293277	0.572857	-1.9152	0.27701	-1
7	1	7	6	3	3	1	0	5	4	4	6	7	6	7	5	2	7	3	5	4	4	1	5	2	1	58	0	1	0	0	0	0	0	1	0	1	0	0	0	0.40575	-1.01707	-0.915263	-0.292682	-0.593859	0
7	7	0.7	6	2	1	1	1	7	7	7	7	7	7	7	7	4	5	5	7	7	6	5	7	7	0	74	0	0	1	0	1	0	1	0	0	1	0	0	0	0.807423	0.570278	0.23091	-0.115933	1.06055	-1
5	3	5	4	2	2	0	0	7	7	7	7	7	7	7	7	7	7	7	7	7	7	7	7	7	0	78	0	0	1	0	0	0	1	0	0	0	0	1	0	0.4879	0.390557	0.268664	1.32633	1.62291	0
7	7	5	7	4	2	0	0	7	7	7	7	7	6	7	6		7	6	7	7	4	1	7	7	1	61	0	0	1	1	0	0	1	0	0	0	1	0	0						-2
7	1	6	4	3	2	1	1	6	6	7	7	7	6	7	6	7	7	1	6	6	6	1	6	6	1	68	0	0	1	0	0	0	0	1	0	1	0	0	0	0.281708	0.328371	0.23047	0.103092	-0.18672	-1
7	2	0.7	7	2	1	1	1	7	7	7	7	7	6	5	5	1	2	2	7	7	7	7	7	7	0	66	0	0	1	0	1	0	1	0	0	0	0	1	0	-0.0608199	0.539375	0.444816	-1.64828	1.44789	-1
7	7	7	7	2	1	1	0	6	6	7	7	7	7	7	7	5	6	4	6	4	4	4	6	6	1	57	1	0	0	1	0	0	1	0	0	1	0	0	0	0.722383	-0.0863728	0.386896	0.220207	-0.0299702	-1
4	0.8	0.8	0.8	2	2	1		2	2	6	6	6	6	6	6	7	4	2	2	2	2	5	5	5	1	62	1	0	0	0	1	1	0	0	0	1	0	0	0	-0.420894	-2.58357	0.0612233	0.312538	0.0267428	0
1	4	4	4	1	1	0	0	7	7	7	7	7	7	7	7	4	5	5	7	7	7	7	7	7	0	75	1	0	0	0	1	1	0	0	0	1	0	0	0	0.718051	0.405413	0.313167	-0.0308624	1.58383	0
7	6	7	5	2	1	1	1	6	4	6	5	6	6	5	4	6	4	4	7	5	5	5	5	6	1	61	1	0	0	0	0	0	1	0	0	0	0	0	1	-0.884624	0.24422	-0.868112	0.262625	0.373992	-1
7	7	0.7	6	3	2	0	0	7	7	7	7	7	6	7	6	4	7	5	7	7	7	7	7	7	0	62	0	0	1	0	0	0	0	1	0	0	1	0	0	0.201784	0.356252	0.34205	0.487971	1.58439	-1
6	1	7	5	4	3	0	0	2	2	6	7	6	6	6	6	4	6	6	4	4	4	4	6	7	1	69	1	0	0	0	0	1	0	0	1	0	0	0	0	-0.283156	-2.28368	0.17123	0.762311	1.00889	-1
7	7	7	5	3	2	0	0	6	7	7	7	7	7	7	7	5	6	5	7	3	3	7	7	6	1	70	1	0	0	0	1	0	1	0	0	1	0	0	0	0.622016	0.0411594	0.451664	0.568966	0.315898	-1
2	6	2	2	1	1	1		7	7	7	7	7	7	7	4	4	5	7	7	4	4	7	4	7	0	81	0	0	1	1	0	0	1	0	0	0	0	0	1	-0.0684503	0.293222	0.74305	0.545745	0.202383	0
6	2	0.8	2	2	1	0	0	6	4	4	5	7	7	5	7	3	2	2	6	6	0.7	6	7	7	0	61	0	0	1	0	0	1	0	0	1	0	0	0	0	0.72292	0.575698	-1.93219	-1.28957	0.28924	-1
6	6	6	6	2	1	0	0	6	7	7	7	7	7	7	7	4	6	6	6	5	4	5	6	6	0	63	1	0	0	0	0	0	1	0	0	1	0	0	0	0.711745	-0.180259	0.553517	0.402051	0.406034	-1
7	6	6	4	3	2	1	1	7	7	7	7	7	7	1	7	6	6	6	7	1	1	7	7	7	1	48	0	0	1	0	0	0	1	0	0	0	0	1	0	-0.514078	0.790511	0.236025	1.12338	-0.461515	-1
6	7	7	6	3	1	0	0	7	7	7	7	7	5	7	7	1	1	7	7	1	1	1	7	7	0	56	0	0	1	1	0	0	1	0	0	0	0	0	1	0.543061	0.637927	0.272775	-0.752077	-0.998562	-2
7	7	0.7	6	3	2		1	6	6	4	4	7	7	7	7	4	7	7	6	7	6	4	7	7	0	54	0	1	0	0	0	1	0	0	1	0	0	0	0	0.860038	0.51213	-2.21969	0.772517	1.32098	-1
6	2	5	5			0	0	7	7	7	7	7	7	7	7	7	7	7	7	7	7	7	7	7	1	68	0	0	1	1	0	0	0	1	0	1	0	0	0	0.4879	0.390557	0.268664	1.32633	1.62291
6	2	0.7	4	2	1	1	1	6	6	6	6	6	5	4	4	1	1	1	7	7	2	4	7	7	0	78	0	0	1	0	1	0	1	0	0	0	0	1	0	-0.827498	0.743896	-0.502228	-1.9121	0.215056	-1
1	4	4	4	1	1	0	0	3	2	7	6	5	4	4	1	1	1	1	5	3	5	4	7	5	0	57	1	0	0	0	1	1	0	0	1	0	0	0	0	-2.17793	-1.92237	0.309748	-1.4165	0.833915	0
7	7	4	7	3	2	1	0	7	7	7	7	7	6	6	7	4	4	4	7	7	7	7	7	7	0	57	0	0	1	1	0	1	0	0	0	1	0	0	0	0.291871	0.518239	0.316729	-0.323323	1.51082	-1
6	4	4	4	2	2	1	0	6	6	6	6	7	7	7	7	7	7	7	6	4	4	4	4	4	1	85	1	0	0	0	1	1	0	0	1	0	0	0	0	0.524389	-0.257457	-0.14149	1.37103	-0.349168	0
7	6	2	6	2	1	1	0	6	6	6	6	6	6	6	6	3	6	6	6	6	6	6	6	6	0	68	0	0	1	0	0	0	1	0	0	0	0	1	0	-0.242556	-0.277837	-0.284243	0.47716	1.28085	-1
6	5	5	5	4	3	0	0	4	4	7	7	7	7	7	7	5	5	4	6	3	1	1	6	6	1	66	1	0	0	0	1	0	0	1	0	1	0	0	0	0.872441	-0.656428	0.301604	-0.0564478	-0.948267	-1
4	2	2	2	1	2	1	0	7	7	7	7	7	7	7	7	4	4	5	7	6	7	7	6	7	0	62	0	0	1	0	1	0	1	0	0	0	0	1	0	0.671256	0.407475	0.42094	-0.178759	1.26567	1
5	6	6	6	2	2	0	0	2	3	6	6	6	6	5	6	5	5	4	3	1	1	1	5	4	1	76	0	1	0	0	1	1	0	0	1	0	0	0	0	-0.379725	-2.26519	0.0349229	0.392862	-0.967752	0
1	1		1	1	1	0	0	7	7	7	7	7	6	6	6	1	1	1	7	6	1	7	7	7	0	72	1	0	0	0	0	1	0	0	0	1	0	0	0	0.415051	0.77498	0.374442	-2.03731	0.172985	0
7	6	6	6	3	2	0	0	7	7	7	7	7	7	7	7	7	7	5	7	4	4	4	7	7	1	81	1	0	0	0	0	0	1	0	0	0	0	1	0	0.614924	0.762304	0.124818	0.986076	0.019301	-1
7	2	2	6	3	2	0	0	6	1	1	1	7	7	6	6	1	1	1	6	1	1	1	6	6	1	73	0	0	1	0	0	1	0	0	0	1	0	0	0	1.04701	1.03008	-5.01945	-1.88033	-1.14905	-1
	7	1	6	2	1	0	1																		0	86	0	0	1	1	0	1	0	0	0	0	1	0	0						-1
3	4	1	3	3	3	0		6	7	7	7	7	6	6	6	4	4	4	6	5	4	5	6	5	1	60	0	1	0	0	0	1	0	0	0	1	0	0	0	0.129414	-0.170615	0.668264	-0.294954	0.214578	0
7	7	7	6	4	2	0	0	7	7	7	7	7	7	7	7	7	7	6	7	7	6	6	6	6	1	47	0	0	1	0	0	0	1	0	0	0	0	1	0	0.529351	0.409484	0.35612	1.06887	0.941046	-2
						1	1	7	7	7	7	7	7	7	7	7	7	4	5	1	1			4	1	68	1	0	0	0	0	0	1	0	0	1	0	0	0
7	6	1	6	2	1	0	0	6	6	6	6	6	6	6	6	6	6	6	6	6	1	6	6	6	0	80	0	0	1	0	1	0	1	0	0	0	0	1	0	-0.339024	0.0301353	-0.365249	1.01385	0.268769	-1
6	2	2	6	1	1	0	1	6	6	7	7	7	7	5	5	1	1	1	6	1	1	6	7	6	0	55	0	0	1	0	0	1	0	0	0	0	1	0	0	0.261807	-0.0668638	0.549161	-1.84624	-0.540872	0
		7				0	0	7	7	7	7	7	7	7	7	1	1	1	5	1	1	1	6	5	1	93	1	0	0	1	0	1	0	0	0	1	0	0	0	1.17353	0.231895	0.494266	-2.08574	-1.64595
7	7	7	6	3	2																				1		0	0	0	0	0	0	0	0	0	0	0	0	0						-1
5	5	5	4	2	2	0	0	7	7	7	7	7	7	7	7	7	7	7	7	7	7	4	7	7	1	70	0	1	0	0	0	0	1	0	0	1	0	0	0	0.600637	0.586295	0.15529	1.20633	1.11413	0
7	7	7	7	3	2	0	0	1	1	5	5	7	7	7	5	2	7	7	1	1	1	1	5	2	1	65	1	0	0	0	0	0	1	0	1	0	0	0	0	0.5485	-3.80994	-0.449741	0.635584	-0.488566	-1
6	7	1	1	1	1	1	0	6	6	7	7	6	6	7	5	1	1	1	7	6	5	4	6	6	0	53	0	0	1	1	0	1	0	0	0	1	0	0	0	0.0671839	0.125855	0.475692	-2.02809	0.413833	0
6	3	5	4	2	2	1	1	7	7	7	7	7	4	5	4	7	7	4	7	4	4	4	4	7	1	48	1	0	0	0	0	0	1	0	0	0	1	0	0	-1.30345	0.868219	0.521631	1.12939	-0.641138	0
6	2	0.7	6	3	1	1	1	7	4	7	7	7	7	6	7	4	6	6	7	7	4	1	1	6	0	67	0	0	1	0	1	1	0	0	0	1	0	0	0	0.593365	0.398246	0.367242	0.0760409	-1.05257	-2
7	7	7	7	4	2	0	0		6	7	7	7	7	7	7	7		4	7	4	4	7	7	7	1	77	1	0	0	0	0	0	0	1	0	1	0	0	0						-2
7	7	7	4	2	1	0	0	7	7	7	7	7	7	7	7	7	7	3	7	6	6	5	7	7	1	53	0	0	1	0	0	0	1	0	0	0	0	0	1	0.620584	0.798997	0.124001	0.533037	0.666834	-1
6	6	6	6	3	2	1	0	7	6	7	6	7	7	7	7	5	6	5	7	7	4	5	6	7	1	66	0	0	1	0	1	0	1	0	0	0	1	0	0	0.752214	0.694648	-0.2386	0.268145	0.505447	-1
7	7	7	5	2	1	0																			1	68	1	0	0	0	1	0	0	1	0	1	0	0	0						-1
6	7	7	7	3	1	0	0		7	7	7	7	7	4	7	2	2	2	7	7	7	4	4	7	0	49	1	0	0	0	1	0	0	1	0	0	1	0	0						-2
7	7	4	2	4	2		0	6	6	7	7	7	7	7	7	3	4	4	5	5	3	6	4	4	0	76	1	0	0	0	0	0	1	0	0	1	0	0	0	0.762775	-0.784642	0.881122	-0.566712	-0.0919654	-2
7	5	6	2	3	3	1	1	7	7	7	7	7	7	7	7	7	7	5	7	5	2	2	2	5	1	60	1	0	0	0	1	0	1	0	0	1	0	0	0	0.559366	0.723905	0.576875	0.789764	-1.65656	0
6	0.7	0.7	6	2	1	0	0	7	6	6	6	7	4	4	4	2	4	4	7	4	4	2	6	6	0	73	0	0	1	0	1	1	0	0	1	0	0	0	0	-0.931469	0.774991	-0.454815	-0.479214	-0.40648	-1
7		7	6	4	1	0	0	7	7	7	7	7	5	1	1	1	1	1	7	7	7	6	7	7	0	73	0	0	1	1	0	0	1	0	0	0	0	0	1	-1.79084	0.776832	0.568303	-1.90715	1.13053	-3
7	7	7	7	3	2	0	0	7	7	7	7	7	7	7	7	7	7	6	7	6	2	1	2	7	1	80	0	0	1	0	1	0	1	0	0	0	0	0	1	0.568926	1.05971	0.415992	0.919155	-1.51074	-1
						1	1	7	7	7	7	6	6	6	6	6	6	7	7	6	6	7	7	7	0	68	0	0	1	0	0	0	1	0	0	0	0	0	1	-0.456967	0.322492	0.324444	1.22926	1.44882
6		5	6	3	2	0	0	7	6	5	5	7	7	5	6	7	7	1	6	1	1	1	5	6	1	67	1	0	0	0	0	1	0	0	0	1	0	0	0	0.216438	1.29463	-1.47475	0.359985	-2.05549	-1
7	5	5	5	3	3	0	0	6	6	7	7	7	7	5	6	7	4	2	6	6	1	1	1	5	1	67	0	0	1	0	1	0	0	1	0	1	0	0	0	0.118429	0.467888	0.712673	-0.45298	-2.11869	0
7	4	1	4	2	1	1	1	7	7	7	7	7	7	7	7	4	5	5	7	7	6	5	7	7	0	57	0	0	1	0	1	0	1	0	0	0	0	1	0	0.807423	0.570278	0.23091	-0.115933	1.06055	-1
7	7	7	7	4	3	1	1	5	6	6	6	7	4	4	5	5	5	5	6	5	5	5	5	7	1	72	0	0	1	0	0	0	1	0	0	0	1	0	0	-1.13633	-0.0433418	-0.152599	0.589773	0.493292	-1
6	3	6	6	3	2	0	0	7	7	7	7	7	7	7	7	7	7	4	7	4	6	2	6	6	1	60	1	0	0	0	0	0	0	1	0	0	1	0	0	0.651313	0.743362	0.194502	0.703816	-0.279901	-1
7	1	3	4	2	2	1	1	7	7	7	7	7	7	7	7	7	7	7	7	1	1	4	6	6	1	65	1	0	0	0	0	0	1	0	0	0	1	0	0	0.539723	0.528704	0.314652	1.51325	-1.02579	0
2	2	1	6	1	1	0	0	7	7	7	7	6	6	6	6	2	3	3	7	7	7	7	6	6	0	75	0	0	1	0	0	0	0	1	0	1	0	0	0	-0.144215	0.271958	0.513552	-0.979803	1.36129	0
7	7	7	7	3	1	0	0	6	6	7	7	7	7	4	4	7	7	7	7	3	3	3	6	7	1	69	0	0	1	0	1	0	1	0	0	0	1	0	0	-0.565471	0.372847	0.330416	1.44695	-0.456451	-2
7	6	6	4	3	3	1	1	6	6	6	6	6	6	6	6	6	7	5	5	1	2	1	5	6	1	57	0	0	1	0	0	0	1	0	0	0	0	1	0	-0.316253	0.0347854	-0.386008	1.15334	-1.25508	0
6	6	6	2	2	2	0	0	5	6	7	7	6	6	4	6	2	2	2	6	2	2	2	2	3	1	73	0	1	0	0	1	1	0	0	0	1	0	0	0	-0.453225	-0.57384	1.02445	-1.31559	-1.84131	0
6	6	4	6	3	2	1	1	2	7	7	7	6	2	1	5	6	6	5	7	1	1	1	1	6	1	62	0	0	1	0	1	0	1	0	0	0	1	0	0	-2.76377	-0.495293	1.1832	1.32516	-2.1623	-1
6	1	1	1	3	3	1	0	7	7	7	7	7	7	7	7	1	7	7	7	6	7	7	7	5	1	59	0	1	0	0	0	1	0	0	0	1	0	0	0	0.835164	-0.218012	0.50471	0.224851	1.56637	0
6	7	1	7	2	1	1	1	7	7	7	7	7	4	4	4	1	1	6	7	7	7	3	7	7	0	65	0	0	1	0	0	0	1	0	0	0	0	1	0	-0.90114	0.554508	0.446698	-1.03335	1.09541	-1
6	6	6	2	3	2	1	0	0.7	0.7	0.7	0.7	6	6	1	6	1	5	5	1	1	1	1	1	1	1	66	0	0	1	0	0	1	0	0	1	0	0	0	0	-0.843356	-2.6923	-3.73269	0.0439453	-1.30297	-1
7	7	1	7	3	1	1	1	7	7	7	7	7	7	7	7	6	6	6	7	7	6	7	7	7	0	57	0	0	1	0	0	0	1	0	0	0	0	0	1	0.589267	0.455042	0.276302	0.736338	1.40401	-2
6	6	6	6	2	1	1	1	7	7	7	7	7	7	7	7	1	1	7	7	7	1	7	1	7	0	80	0	0	1	1	0	0	0	1	0	0	0	0	1	0.747513	0.454279	0.920738	-1.07325	-0.424513	-1
1	7	1	2	4	2	0	0	6	5	5	5	6	6	6	6	5	5	4	5	4	4	7	4	7	1	59	1	0	0	1	0	1	0	0	0	1	0	0	0	-0.419621	-0.0472017	-1.04191	0.481297	0.430578	-2
7	7	2	2	3	1	1	1	7	7	7	7	7	7	7	7	3	6	7	7	7	7	7	7	7	0	78	0	0	1	0	1	0	1	0	0	0	0	1	0	0.726761	0.218774	0.348291	0.371343	1.75533	-2
7	7	5	6	3	2	1	1	7	7	7	7	7	7		2	7	7	4	7	7	1	6	1	7	1	74	0	0	1	0	0	0	1	0	0	0	1	0	0						-1
6	1	6	6	3	2	0	0	7	7	7	7	7	7	7	7	7	7	5	7	6	1	1	7	7	1	91	0	0	1	0	1	0	0	1	0	0	1	0	0	0.81031	1.10027	-0.0251783	0.731619	-0.780818	-1
6	6	6	6		3	0	0	7	6	6	7	7	7	7	7	7	7	7	7	7	3	7	7	7	1	82	1	0	0	0	1	0	1	0	0	1	0	0	0	0.578305	0.5007	-0.255028	1.32863	0.956919
7	3	3	3	3	2	1	0	6	7	7	7	7	7	5	5	6	7	7	5	4	4	6	7	7	1	86	0	1	0	0	0	0	1	0	0	1	0	0	0	-0.23021	-0.307646	0.564395	1.36027	0.72723	-1
6	2	5	6	2	2	1	1	4	6	6	6	6	6	5	6	2	2	2	6	2	1	1	4	4	1	83	1	0	0	0	1	1	0	0	0	1	0	0	0	-0.145902	-0.449106	0.021471	-1.30479	-1.60113	0
5	6	6	6	3	2	0		7	7	7	7	7	7	7	7	5	5	5	7	1	1	1	4	6	1	70	0	0	1	0	0	1	0	0	0	1	0	0	0	0.742228	0.808507	0.396628	0.219592	-2.00004	-1
7	6	6	5	2	2	0	0	7	7	7	7	7	7	7	7	7	6	6	7	7	7	7	7	7	0	56	0	0	1	1	0	0	1	0	0	0	0	1	0	0.519207	0.466041	0.267096	0.928747	1.55755	0
7	2	6	6	2	2	1	1																		1	82	1	0	0	0	1	0	1	0	0	1	0	0	0						0
7	6	6	6	3	1	0	0	7	7	7	7	6	5	5	5	5	5	5	7	6	7	6	7	7	1	58	0	1	0	0	1	1	0	0	0	1	0	0	0	-0.991662	0.466331	0.341609	0.534133	1.34686	-2
6	6	2	6	2	1	0	0	6	6	6	6	6	5	5	5	2	2	2	6	6	6	6	6	6	0	59	0	0	1	0	0	1	0	0	0	0	0	0	1	-0.722524	-0.00420178	-0.222987	-1.18383	1.04389	-1
6	7	3	6	2	1		0	7	7	7	7	6	6	6	6	1	1	6	7	6	6	6	6	6	0	77	0	0	1	1	0	0	1	0	0	0	0	1	0	-0.0731128	0.128698	0.578516	-0.987947	1.15488	-1
7	7	7	6	4	3	0	0	6	5	5	5	7	7	7	7	6	6	6	7	7	6	4	6	5	1	71	0	0	1	0	0	1	0	0	0	1	0	0	0	0.766795	0.263996	-1.36078	0.645739	0.826349	-1
5	2	5	5	3	2	0	0	7	7	7	7	7	7	7	7	7	7	7	7	7	4	4	5	6	1	66	0	0	1	0	0	0	0	1	0	0	1	0	0	0.574839	0.554855	0.368232	1.1688	0.111344	-1
6	6	5	4	4	3	0	0	6	6	6	6	6	5	6	6	7	6	6	7	5	1	7	7	6	1	60	1	0	0	0	0	0	1	0	0	0	0	0	1	-0.682969	0.226717	-0.474261	1.37419	0.418573	-1
6	2	2	4	1	1	1	0	7	7	7	7	7	6	7	7	1	4	6	7	7	7	6	4	7	0	59	0	0	1	1	0	0	1	0	0	0	0	0	1	0.514255	0.304734	0.621474	-0.556225	1.01733	0
7	7	7	4	3	2	0	0	6	7	7	7	6	6	5	5	6	6	5	7	1	1	7	6	7	1	66	1	0	0	0	0	0	1	0	0	1	0	0	0	-0.893463	0.265813	0.5154	1.14406	-0.412753	-1
7	7	5	6	3	2	1	1	7	7	7	7	7	7	7	7	4	4	4	6	2	2	7	1	6	1	52	0	1	0	0	1	0	0	0	0	1	0	0	0	0.47392	0.210666	0.956596	-0.161025	-1.22039	-1
6	6	6	6	3	2	1	0	7	7	7	7	7	7	7	7	7	7	6	7	4	4	4	6	6	1	72	0	0	1	0	0	0	1	0	0	0	0	0	1	0.572924	0.550046	0.292093	1.15761	-0.157715	-1
6	2	1	4	2	1	1	0	6	5	7	7	3	2	3	3	1	3	5	6	6	6	6	6	7	0	57	0	0	1	0	0	0	1	0	0	1	0	0	0	-3.40941	-0.633325	0.539855	0.0918405	1.68538	-1
5	6	4	6	3	2	0	1	7	7	7	7	7	7	7	7	6	6	6	7	2	5	6	7	6	0	66	0	0	1	0	1	0	1	0	0	0	1	0	0	0.557135	0.298477	0.339575	0.970866	0.343321	-1
6	6	6	4	3	3		1	7	7	7	7	7	4	3	5	7	7	7	7	1	1	4	4	7	1	68	1	0	0	0	1	0	1	0	0	0	0	0	1	-1.51621	0.829235	0.514121	1.87559	-1.41374	0
6	6	6	5	2	1	0	0	6	6	7	7	5	2	2	2	1	1	5	7	7	6	5	5	6	0	74	0	0	1	1	0	0	1	0	0	0	0	0	1	-3.03589	-0.134328	0.787067	-0.687744	1.05529	-1
4	6	4	3	3	2	1		6	6	6	6	6	6	6	6	4	5	5	6	6	4	4	5	4	1	62	0	1	0	1	0	0	0	1	1	0	0	0	0	-0.173583	-0.262612	-0.174789	0.137825	0.17029	-1
7	6	6	5	3	2	1	1	6	6	6	6	7	6	7	6	3	5	5	6	6	2	6	4	5	1	63	1	0	0	0	1	0	1	0	0	0	1	0	0	0.302255	-0.18197	-0.0406059	-0.0967674	-0.0500723	-1
6	4	4	4	3	1																				0		0	0	0	0	0	0	0	0	0	0	0	0	0						-2
5	2	2	4	2	2	1	1	6	6	7	7	4	4	4	4	4	6	4	4	4	4	7	7	4	0	88	1	0	0	0	1	1	0	0	0	1	0	0	0	-2.30919	-1.31265	0.772634	0.890831	1.04919	0
6	6	1	6	2	1	1	1	7	7	7	7	6	7	7	7	2	2	5	7	6	6	5	7	6	0	61	0	1	0	0	0	0	1	0	0	0	1	0	0	0.612283	0.266412	0.356046	-0.941741	1.0729	-1
5	7	4	5	2	1	0	0	7	7	7	7	7	7	7	7	4	4	4	7	7	4	5	7	7	0	55	0	0	1	0	0	0	1	0	0	0	0	1	0	0.867157	0.714506	0.215996	-0.523652	0.627014	-1
6	4	7	4	3	2	1	1	7	7	7	1	7	6	7	7	1	1	1	7	1	1	7	4	4	1	72	0	0	1	0	1	1	0	0	0	1	0	0	0	0.692035	1.03188	-1.70218	-1.77295	-1.17578	-1
4	2	3	4	3	2	1	1	7	7	7	7	7	7	7	7	4	6	6	6	4	4	4	7	6	1	79	0	1	0	0	1	0	1	0	0	1	0	0	0	0.789235	0.154297	0.342919	0.416413	0.218166	-1
5	4	4	6	2	2	1	1	7	5	7	7	6	7	5	5	5	5	5	7	7	1	1	7	7	0	61	0	0	1	0	0	0	1	0	0	0	0	0	1	-0.10047	0.779843	-0.0966469	0.042288	-0.422432	0
1	2	0.7	2	1	1	1	0	7	7	7	7	7	7	5	5	1	1	1	7	7	3	7	4	7	0	81	0	0	1	1	0	0	1	0	0	0	0	1	0	0.182292	0.797588	0.652064	-2.16784	0.033016	0
6	6	6	2	2	3	0	0	7	7	7	7	7	7	7	7	1	1	1	7	6	6	1	6	6	1	63	0	0	1	0	0	0	1	0	0	0	0	0	1	1.20433	0.831056	0.279009	-2.38911	-0.170706	1
				3	3	0	0	6	7	7	7	7	7	7			5	5	7	2	3	6	5	5	1	78	0	1	0	1	0	1	0	0	0	0	0	0	0						0
5	3	0.8	5	2	2	1	1	6	4	5	5	6	5	5	5	6	6	6	5	6	6	6	6	6	0	65	0	0	1	0	1	1	0	0	0	1	0	0	0	-1.0166	-0.401382	-1.21433	1.20614	1.38137	0
7	7	7	7	3	1	0	0	5	6	6	7	7	7	7	7	6	4	4	7	1	1	1	6	6	1	65	1	0	0	0	1	0	1	0	1	0	0	0	0	0.800484	0.276609	-0.0890613	0.0500348	-1.45831	-2
5	5	2	5	2	2	0	0	5	5	6	6	6	6	6	6	3	5	6	3	3	3	5	3	3	0	67	1	0	0	0	0	0	0	1	0	1	0	0	0	-0.312696	-1.79965	0.370926	0.409857	-0.220192	0
6	5	2	2	3	2	0	0	3	1	4	3	6	6	7	7	1	6	3	1	1	1	1	5	1	1	49	0	1	0	0	0	1	0	0	1	0	0	0	0	0.552238	-2.79755	-1.98004	-0.317029	-0.817771	-1
2	2	2	2	2	2	1	0	6	6	6	6	6	6	6	6	6	6	6	6	6	6	6	6	6	0	79	0	0	1	1	0	1	0	0	0	0	1	0	0	-0.410093	-0.141724	-0.331882	1.03918	1.1892	0
7	1	6	6	3	2	0	0	4	2	2	2	7	7	7	7	2	5	1	5	1	1	1	6	1	1	68	0	1	0	0	1	1	0	0	1	0	0	0	0	1.2985	-0.750299	-3.62109	-0.975538	-1.29723	-1
6	0.7	6	7	3	2	1	1	6	6	7	7	7	6	7	6	5	4	4	6	3	1	1	5	6	1	73	1	0	0	0	1	0	0	1	0	1	0	0	0	0.361133	0.194485	0.438485	-0.160931	-1.37796	-1
5	6	1	6	1	1	1	0	6	5	5	5	6	6	4	4	1	2	5	6	6	1	6	6	6	0	75	0	1	0	0	1	0	1	0	0	0	1	0	0	-0.694373	0.0704081	-1.0836	-0.865363	0.412247	0
6	4	6	6	3	2	1	1	6	2	2	2	6	6	6	6	2	2	2	6	6	2	2	4	5	1	67	0	0	1	0	0	1	0	0	0	1	0	0	0	0.262273	0.680383	-3.8941	-1.38072	-0.509946	-1
						1	1	3	6	7	7		5	4	6	4	2	1	6	1	1	6	1	1	1	85	1	0	0	0	1	0	1	0	0	1	0	0	0
7	6	0.7	7	2	1	1	1	7	7	7	7	6	4	5	4	5	5	5	7	6	6	5	5	7	0	79	0	0	1	0	1	0	1	0	0	0	0	0	1	-1.50972	0.560027	0.524973	0.592855	0.618342	-1
5	7	6	5	2	1	1	0	7	7	7	7	7	7	7	6	1	1	1	7	7	7	7	7	5	0	41	0	0	1	0	0	0	1	0	0	1	0	0	0	0.839455	0.234181	0.53352	-2.20871	1.30626	-1
6	7	1		3	2	0	1	7	7	7	7	7	7	6	6	7	7	6	7	4	4	4	7	7	1	81	0	0	0	0	0	1	0	0	0	0	1	0	0	0.219808	0.723073	0.179561	1.19871	0.0694347	-1
7	7	7	6	4	3	0	0	6	4	6	6	6	6	6	6	2	2	5	6	2	2	4	4	5	1	55	0	1	0	1	0	1	0	0	1	0	0	0	0	-0.0909135	-0.420908	-0.229509	-0.6185	-0.679681	-1
7	7	5	5	3	3	0	0	5	5	5	5	6	6	7	5	6	6	6	5	1	5	1	5	4	1	48	0	1	0	0	0	0	0	1	0	1	0	0	0	-0.326265	-0.69965	-0.964662	1.15805	-0.535655	0
7	6	0.7	6	3	2	1	0	6	6	7	7	7	7	7	7	3	7	7	6	5	3	2	6	6	0	60	0	0	1	0	1	1	0	0	0	1	0	0	0	0.880485	-0.199744	0.36502	0.482337	-0.145158	-1
7	7	7	7	4	1	0	0	7	7	7	7	7	7	7	7	5	6	6	7	6	5	4	6	7	1	81	0	0	1	1	0	0	0	1	0	0	0	0	1	0.70979	0.632142	0.263798	0.48165	0.413299	-3
7	7	7	7	4	2	0	0	6	6	6	6	7	6	6	6	4	6	5	6	5	5	5	5	5	1	68	1	0	0	0	1	1	0	0	0	1	0	0	0	0.072403	-0.16882	-0.174882	0.342023	0.332229	-2
6	6	6	6	3	3	1	0	6	6	6	6	6	6	6	4	4	6	6	6	4	4	4	6	6	1	57	0	0	1	0	0	0	1	0	0	1	0	0	0	-0.641935	-0.112893	-0.279415	0.71675	0.285203	0
7	7	0.7	5	3	2		1	5	6	6	6	5	6	7	5	1	1	1	6	5	1			5	0	82	0	0	1	1	0	1	0	0	0	1	0	0	0						-1
7		1	7	2	1	0	0	7	7	7	7	7	7	7	7	4	6	6	7	5	4	7	3	7	0	63	1	0	0	0	1	0	1	0	0	0	0	1	0	0.520303	0.441602	0.644772	0.463178	0.044325	-1
6	0.7	6	6	3	2	0	0	1	5	7	7	6	6	1	5	1	1	1	1	6	1	1	6	1	1		1	0	0	0	0	0	1	0	1	0	0	0	0	-0.861939	-3.22911	1.43556	-2.02816	-0.336016	-1
3	1	1	1	1	1	0	0	7	7	7	7	7	7	4	4	4	4	4	6	3	7	6	6	5	1	64	0	0	1	0	0	1	0	0	0	1	0	0	0	-0.449986	-0.0147154	0.704483	-0.182336	0.519478	0
7	1	6	7	3	2	1	1	7	7	7	7	7	7	5	6	5	4	4	6	6	1	1	5	5	1	54	0	1	0	0	1	0	1	0	0	1	0	0	0	0.367932	0.627432	0.434484	-0.43842	-1.24625	-1
6	1	0.7	6	2	2	1	1	3	2	2	2	7	7	7	7	1	7	3	5	1	1	6	1	1	0	57	0	0	1	0	1	1	0	0	1	0	0	0	0	0.874848	-1.51406	-2.89856	-0.170033	-1.19184	0
7	7	2	6	3	1	0	0	7	7	7	7	7	7	7	7	5	5	5	7	7	5	1	7	5	0	66	0	1	0	0	1	1	0	0	0	1	0	0	0	0.948301	0.59422	0.189659	-0.130723	0.058171	-2
7	7	7	7	4	1	0	0	7	7	7	7	7	7	7	7	7	7	7	7	7	7	7	7	7	1	65	0	0	1	0	0	0	1	0	0	0	0	0	1	0.4879	0.390557	0.268664	1.32633	1.62291	-3
7	7	6	4	3	2	0	1	7	7	7	7	7	7	7	7	7	7	7	7	7	7	5	6	6	1	54	0	0	1	0	0	0	1	0	0	0	0	0	1	0.536887	0.374575	0.342679	1.2259	1.03112	-1
7	7	6	7	4	3	1	0	7	7	7	7	7	7	5	5	7	7	5	7	3	3	3	3	3	1	39	0	0	1	0	1	0	1	0	0	0	1	0	0	-0.216546	0.309574	0.761178	0.96027	-1.52615	-1
7	5	6	7	3	2	1	0	7	7	7	7	7	7	7	7	4	6	6	7	7	4	4	7	7	1	42	0	0	1	0	0	0	1	0	0	1	0	0	0	0.842122	0.628783	0.18134	0.231516	0.588145	-1
7	7	1	7	3	2	1	1	1	7	7	7	7	7	7	7	6	7	7	1	4	4	4	7	4	0	57	0	0	1	0	1	1	0	0	1	0	0	0	0	0.527693	-3.23905	1.38387	1.31733	1.00792	-1
6	6	2	6	2	2	1	1	6	7	7	7	6	6	6	7	4	6	6	6	5	4	4	6	6	0	64	0	0	1	0	0	0	1	0	0	1	0	0	0	-0.0575207	-0.141948	0.491371	0.591819	0.334528	0
7	5	0.7	6	2	1	1	0	7	3	5	5	5	5	3	5	5	5	4	6	6	5		6	7	0	86	0	0	1	0	1	0	1	0	0	0	1	0	0						-1
7	6	1	2	3	3	1	1	6	6	6	6	6	6	6	6	1	5	5	6	6	4	4	6	6	0	72	0	0	1	0	0	1	0	0	0	1	0	0	0	0.00402797	-0.093858	-0.342982	-0.385245	0.569214	0
7	7	7	7	3	3	0	0	7	7	7	7	7	7	7	7	7	7	5	7	7	5	4	4	7	1	67	0	0	1	0	1	0	0	1	0	0	0	1	0	0.533918	0.822361	0.356681	0.806572	0.0010258	0
7	2	7	7	2	2	0	0	7	7	7	7	7	7	7	7	7	7	5	7	6	0.7	0.7	5	7	1	61	0	0	1	0	0	0	1	0	0	0	0	1	0	0.741311	1.154	0.12821	0.714301	-1.28276	0
6		2	2	3	2	1	1	6	5	6	6	6	6	6	6	5	5	5	6	5	4	5	5	6	1	59	0	0	1	0	1	0	1	0	0	0	1	0	0	-0.301956	-0.114	-0.36294	0.456965	0.334006	-1
				1	1	0	0	7		7	7	7	7	7	7	2	4	5	7	7	7	3	6	6	0	65	0	0	1	0	0	1	0	0	1	0	0	0	0						0
7	7	7	7	3	2	0	0	4	6	7	7	6	6	6	4	6	5	4	7	4	4	4	1	7	1	37	0	0	1	0	1	0	1	0	1	0	0	0	0	-0.989257	-0.245226	0.977954	0.465204	-0.786969	-1
5	2	5	5	3	3	0	0	5	5	6	5	7	6	8	3	5	6	4	2	2	2	2	6	4	1	52	1	0	0	0	0	0	0	1	0	1	0	0	0	-0.0966648	-1.46469	-0.303623	0.489445	-0.582333	0
7	7	0.7	6	2	1	0	0	7	6	7	6	7	6	4	4	1	1	1	7	7	6	7	6	6	0	71	0	0	1	0	1	1	0	0	0	0	0	1	0	-0.390802	0.537348	0.1157	-2.04753	0.972143	-1
6	6	6	2	2	1	0	0	6	6	6	6	6	6	6	6	2	2	2	6	2	2	2	6	3	1	68	0	1	0	0	1	1	0	0	0	1	0	0	0	0.113963	-0.176206	-0.220591	-1.29788	-1.05069	-1
7	7	1	7	2	1	1	0	7	6	7	7	7	7	7	7	1	1	1	7	7	1	1	7	7	0	64	0	0	1	0	0	0	0	1	0	0	0	0	0	1.33882	1.04021	0.0018476	-2.45852	-0.662304	-1
6	6	2	6	1	1	1	0	7	7		7	6	6	2	2	1	4	5	7	6	6	6	6	7	0	63	0	0	1	0	0	0	1	0	0	0	1	0	0						0
7	2	6	4	3	2	0	0	6	1	4	2	7	7	7	7	1	4	4	6	1	1	4	7	4	1	71	0	0	1	0	1	1	0	0	0	1	0	0	0	1.23249	-0.188339	-3.23438	-0.713791	-0.4099	-1
6	6	2	2	2	1		0	7	7	7	7	7	7	7	7	7	7	7	7	6	6	6	4	6	0	68	0	0	1	0	0	0	1	0	0	0	0	1	0	0.408981	0.347979	0.548826	1.31666	0.490326	-1
7	4	2	5	2	1	1	1	7	6	7	7	5	5	5	5	1	3	3	7	7	3	5	7	6	0	61	1	0	0	0	0	0	1	0	0	0	1	0	0	-0.907239	0.3067	0.280059	-1.02906	0.659679	-1
7		6	7	3	1	0	0	7	7	7	7	7	6	7	7	4	7	7	7	6		6	7	7	1	88	0	1	0	0	0	0	1	0	0	1	0	0	0						-2
3	5	6	5		2	0	0	7	7	7	7	7	7	7	7	1	1	1	7	7	1	1	7	7	1	53	0	0	1	0	0	0	0	1	0	0	0	0	1	1.32157	1.16895	0.0877438	-2.45364	-0.708076
6	2	1	6	1	1	1	0	7	7	7	7	7	7	7	7	1	4	5	7	7	5	1	1	6	0	51	0	0	1	1	0	1	0	0	0	1	0	0	0	0.917454	0.65234	0.703236	-1.07857	-0.942251	0
7	7	4	7	3	1	1	1	7	7	7	7	7	7	7	7	4	4	4	7	7	6	4	4	7	0	66	0	0	1	0	0	0	1	0	0	0	0	0	1	0.749504	0.746764	0.441643	-0.559216	0.231835	-2
7	5	7	7	4	2	0	0	7	7	7	7	7	7	3	7	7	7	1	7	1	5	1	7	7	1	69	0	1	0	0	0	0	0	1	0	1	0	0	0	0.0138265	1.31544	-0.0654989	0.31858	-1.10733	-2
4	4	6	7	3	2	0		7	7	7	7	7	6	7	7	6	7	7	7	7	7	1	7	7	0	37	0	0	1	1	0	0	1	0	0	0	1	0	0	0.487465	0.727177	0.072377	0.994997	0.655286	-1
6	2	6	5	2	2	0	1	7	7	7	7	7	7	7	7	2	6	6	6	2	2	2	6	5	1	78	1	0	0	1	0	1	0	0	0	1	0	0	0	0.938332	0.0772012	0.451948	0.0504158	-0.941634	0
7	0.7	7	1	4	2	1		6	6	6	7	6	3	3	3	1	1	5	6	4	4	6	6	6	1	69	1	0	0	0	0	1	0	0	0	1	0	0	0	-2.04506	-0.310238	0.390227	-0.666436	0.664226	-2
5	4		5	3	2	0	1	7	7	7	7	6	4	1	5	1	1	5	7	7		4	4	7	0	70	0	0	1	0	0	0	0	1	0	0	0	0	1						-1
7	7	0.7	7	3	2	0	0	6	5	6	5	6	6	6	6	2	5	5	6	6	3	5	7	6	0	73	0	0	1	0	1	1	0	0	0	1	0	0	0	-0.00295939	-0.0832418	-0.918646	-0.157923	0.773852	-1
7	6	1	6	2	4	0		7	7	7	7	7	7	7	7	1	7	5	7	7	3	7	7	7	0	50	0	0	1	0	0	1	0	0	0	1	0	0	0	0.911487	0.387386	0.301894	-0.201909	0.918684	2
7	2	2	4	3	3	1	1	6	4	7	7	7	7	7	7	6	7	5	4	2	4	2	4	6	1	71	0	0	1	0	0	0	0	1	0	1	0	0	0	0.602399	-0.773592	0.449425	0.879914	-0.747375	0
4	4	4	5	2	1	0	0	5	5	7	7	6	4	4	5	4	4	4	7	4	4	7	7	7	0	76	0	0	1	0	0	0	1	0	0	0	0	0	1	-1.39774	-0.326514	0.419117	0.202932	0.923799	-1
6	6	6	6	3	2	0	0	7	7	7	7	7	7	7	7	1	7	7	7	7	7	1	7	7	1	69	1	0	0	1	0	0	0	1	1	0	0	0	0	1.04845	0.509808	0.137192	-0.0377297	0.788625	-1
5	2	7	4	3	3	0	0	7	6	7	7	7	7	7	7	7	7	5	7	5	4	5	6	7	1	61	1	0	0	1	0	0	1	0	0	0	0	0	1	0.572331	0.599794	0.151776	0.959669	0.167215	0
5	6	6	5	3	2	0	0	6	7	7	6	6	6	5	4	7	6	4	3	1	1	5	4	2	1	77	0	1	0	0	1	1	0	0	0	1	0	0	0	-1.08911	-1.17384	0.810807	1.0808	-1.21534	-1
5	7		5	3	2	1	1	7	4	4	4	7	7	4	4	4	4	4	7	7	4	7	7	7	0	82	0	0	1	0	0	0	1	0	0	0	1	0	0	-0.207093	0.991974	-2.35315	-0.289827	1.11888	-1
2	2	2	2	1	1	0	0	7	7	7	7	5	5	3	2	2	2	2	6	6	6	5	6	6	0	60	1	0	0	0	1	0	0	1	0	1	0	0	0	-2.02504	0.220953	0.651286	-1.08403	0.768671	0
7	7	7	7	3	2	1	1	7	7	7	7	7	7	7	7	7	7	7	7	7	0.7	0.7	7	7	1	78	0	0	1	0	0	0	0	1	0	1	0	0	0	0.814194	1.01815	-0.0114645	1.0424	-0.60529	-1
6	6	6	6	3	2	0	0	3	4	6	6	5	4	6	3	4	5	3	5	4	4	2	5	4	1	58	1	0	0	1	0	1	0	0	1	0	0	0	0	-1.65772	-1.60099	0.0619905	0.180797	-0.00683893	-1
5	1	1	1	2	2	0	0	6	4	5	7	7	7	7	7	1	5	5	6	6	6	7	7	6	0	65	1	0	0	0	1	1	0	0	0	1	0	0	0	0.953628	-0.615911	-0.483041	-0.484891	1.65455	0
6	6	6	6	3	2	1	1	7	7	7	7	7	7	7	7	7	7	6	7	7	6	6	6	6	1	85	0	0	1	0	0	0	1	0	0	0	0	1	0	0.529351	0.409484	0.35612	1.06887	0.941046	-1
6	1	7	4	3	1	0	0	3	6	7	7	6	6	6	6	3	2	5	5	2	3	5	6	5	0	64	0	0	1	0	0	0	1	0	0	0	1	0	0	-0.239432	-1.63946	1.00056	-0.36198	0.250456	-2
7	7	0.7	7	2	1	1	1	7	7	7	7	7	7	6	5	4	5	5	7	7	3	6	6	7	0	70	0	0	1	0	1	0	1	0	0	0	0	1	0	0.187374	0.626345	0.41563	-0.0607896	0.456117	-1
2	6	0.7	5	1	1	0	0	7	7	7	7	7	5	5	5	1	1	1	7	1	1	5	1	1	0	74	0	0	1	0	0	0	0	1	0	0	0	1	0	-0.427882	-0.0540942	1.2896	-1.82506	-2.34018	0
7	6	6	6	3	2	0	0	7	7	7	7	7	7	7	7	7	7	4	7	7	3	1	1	6	1	78	0	0	1	1	0	0	0	1	0	0	0	1	0	0.580203	1.02999	0.528609	0.460246	-1.59996	-1
6	6	6	4	2	1	0		7	7	7	7	7	7	7	7	1	1	1	7	7	7	4	7	7	0	71	0	0	1	0	1	0	1	0	0	1	0	0	0	1.12355	0.766978	0.241158	-2.30323	0.905234	-1
7	7	1	6	3	1	1	1	7		7	7	7	7	7	7	4	4	4	7	7	7	7	7	7	0	72	0	0	1	1	0	0	1	0	0	0	0	0	1						-2
5	5	5	6	3	3	0	0	5	5	6	6	7	7	7	7	2	6	5	5	5	1	1	7	4	1	49	0	1	0	0	0	1	0	0	1	0	0	0	0	1.14357	-0.747332	-0.390835	-0.317533	-0.466605	0
2	7	4	4	2	4	0	0	7	7	7	7	7	6	7	6	1	1	1	7	6	6	6	1	1	0	67	0	0	1	1	0	1	0	0	0	1	0	0	0	0.400265	-0.257303	1.27706	-2.18364	-0.564727	2
6	6	6	6	3	2	0		6	4	6	6	7	7	7	7	5	6	5	6	3	1	1	5	5	1	64	0	0	1	0	0	0	1	0	0	1	0	0	0	0.879262	-0.0386401	-0.57546	0.341877	-1.27639	-1
6	6	1	6	2	2	0	0	7	7	7	7	7	7	6	2	2	2	2	7	5	1	7	7	7	0	64	1	0	0	0	1	0	0	1	0	1	0	0	0	-0.224572	0.6537	0.539923	-1.4425	0.0643338	0
5	3	3	5	2	1	0	0	7	7	7	7	6	6	6	4	4	4	4	6	6	6	6	6	6	0	78	0	0	1	0	1	0	1	0	0	0	1	0	0	-0.671508	0.069309	0.610677	-0.145292	0.960707	-1
4	5	6	4	3	3	1	0	6	6	6	6	6	6	6	6	5	6	6	6	5	2	2	5	5	1	77	1	0	0	0	0	1	0	0	0	1	0	0	0	-0.193252	0.0453451	-0.335963	0.710766	-0.578045	0
7	7	4	7		2	1	0	5	6	7	7	7	7	7	7	4	5	6	5	6	6	7	4	5	0	62	0	0	1	0	1	0	1	0	0	1	0	0	0	0.565834	-1.17174	0.965507	0.231442	1.01116
3	2	6	5	2	2	1	1	6	0.7	0.7	0.7	7	4	1	5	7	7	5	6	1	1	1	6	6	1	79	1	0	0	0	0	0	0	1	0	1	0	0	0	-1.35785	1.19919	-5.37326	1.59964	-1.14387	0
2	3	4	3	3	3	0	0	1	1	5	5	6	6	7	6	1	6	6	1	1	1	1	6	1	1	53	0	1	0	0	0	1	0	0	1	0	0	0	0	0.266459	-4.00362	-0.51398	0.243126	-0.256602	0
7	1	6	7	3	2	0	0	7	7	7	7	7	7	7	7	1	5	5	7	2	2	2	2	6	1	62	0	0	1	0	1	1	0	0	0	1	0	0	0	0.849285	0.5708	0.663038	-0.548127	-1.78954	-1
7	2	6	6	2	1	1	0	7	1	4	7	7	7	7	7	7	7	4	2	2	2	2	7	4	1	72	0	0	1	0	0	0	0	1	0	1	0	0	0	0.850164	-1.24232	-1.16295	0.943451	-0.459751	-1
7	1	6	7	4	3	0		7	7	7	7	7	7	7	7	7	7	7	7	7	4	7	7	7	1	68	0	0	1	0	0	0	1	0	0	0	0	0	1	0.530541	0.493672	0.248644	1.31113	1.07065	-1
7	7	2	7	2	1	0	0	4	2	7	7	7	7	7	7	2	6	2	5	2	1	5	7	5	1	75	0	0	1	0	0	1	0	0	1	0	0	0	0	0.969732	-1.63643	0.338768	-0.578989	-0.159213	-1
7	6	7	5	4	2	0		7	7	7	7	7	7	7	7	1	5	5	7	7	5	1	5	6	1	88	0	0	1	1	0	1	0	0	0	1	0	0	0	1.07105	0.594966	0.353671	-0.865358	-0.160795	-2
1	1	0.7	1	3	4	0	1	7	7	7	7	7	7	7	7	7	7	7	7	7	7	5	7	7	1	68	1	0	0	0	0	1	0	0	0	1	0	0	0	0.563058	0.521049	0.193081	1.24633	1.28372	1
7	7	7	7	3	2	0	0	7	5	7	6	7	7	7	7	6	7	6	5	5	3	1	5	5	1	44	0	1	0	0	0	0	1	0	1	0	0	0	0	0.778815	-0.0276702	-0.123327	0.812508	-0.692451	-1
7	5	7	5	3	2	1	0	7	7	7	7	6	5	6	6	7	7	6	7	5	4	4	5	7	1	43	0	0	1	0	0	0	1	0	0	0	1	0	0	-0.757594	0.683221	0.337669	1.45197	-0.0513977	-1
6	1	0.7	1	2	2	1	0	7	7	7	7	6	4	4	4	1	1	1	7	7	4	7	5	7	0	55	0	0	1	1	0	0	0	1	0	1	0	0	0	-1.36356	0.685118	0.626703	-1.7275	0.553514	0
6	7	7	7	4	3	1	0	7	7	7	7	7	7	4	7	7	7	4	7	7	4	0.8	7	7	1	71	0	0	1	0	1	0	1	0	0	1	0	0	0	0.283825	1.23603	-0.0670513	0.514545	-0.288744	-1
7	7	1	6	2	1	1	1	7	7	7	7	6	6	2	3	2	2	2	7	6		6	6	6	0	78	0	0	1	0	0	0	1	0	0	0	0	0	1						-1
7	6	2	4	4	2	0	0	3	1	1	6	7	7	7	6	1	5	5	5	1	1	1	5	4	0	59	0	1	0	0	1	0	1	0	1	0	0	0	0	0.961998	-1.46722	-2.31601	-0.332173	-0.864482	-2
7		7	7	4	2	0	0	7	7	7	7	7	6	7	7	7	7	3	7	1	1	1	1	7	1	66	0	0	1	0	1	0	1	0	0	1	0	0	0	0.206581	1.19608	0.495738	0.730448	-2.75243	-2
6	6	4	4	3	2	0	0	4	2	7	7	7	7	7	7		6	6	1	1	1	1	6	1	1	68	1	0	0	0	1	1	0	0	1	0	0	0	0						-1
7	6	7	7	2	2	1	1	6	6	6	5	7	7	5	6	4	5	3	5	1	1	1	4	5	1	63	1	0	0	0	0	1	0	0	1	0	0	0	0	0.314183	0.240277	-0.630654	-0.245532	-1.9076	0
6	1	7	4	3	2	0	0	7	7	7	7	7	7	7	7	6	6	4	7	4	3	4	4	7	1	64	1	0	0	0	0	0	1	0	0	0	0	0	1	0.589485	0.862545	0.382548	0.390387	-0.793359	-1
7	6	5	6	4	2	1	1	7	6			7	6	7	7	6	6	5	7	7	1	1		6	1	61	1	0	0	0	1	0	1	0	0	1	0	0	0						-2
6	7	1	4	3	3	0	0	6	5	6	5	7	7	7	6	6	6	5	4	1	1	2	2	2	1	72	0	1	0	0	1	0	0	1	1	0	0	0	0	0.441271	-0.806648	-0.236494	0.700776	-2.04206	0
6	2	2	6	3	2	0	0	7	7	5	5	6	5	6	6	6	6	6	6	6	2	7	7	6	0	35	0	1	0	0	0	0	1	0	0	0	1	0	0	-0.600902	0.576813	-1.23416	1.19005	0.738842	-1
4	6	5	3	4	3	0	0	5	6	7	7	7	7	7			7	5	5	2	1	3			1	63	0	1	0	0	0	0	1	0	0	1	0	0	0						-1
2	2	2	2	2	2	1	0	7	7	7	7	7	7	7	7	4	7	7	7	7	7	7	7	7	0	50	0	0	1	0	1	0	0	1	0	0	0	0	1	0.655437	0.254444	0.316303	0.764307	1.71456	0
7	7	6	7	2	1	1	0		7	7	7	6	6	6	6	7	6	2	7	1	1		6	6	1	82	1	0	0	0	0	0	0	1	0	0	1	0	0						-1
7	7	1	7	2	1	1	1	7	7	7	7	7	7	7	7	4	4	5	7	7	6	6	6	7	0	91	0	0	1	0	0	0	1	0	0	0	0	1	0	0.743053	0.526651	0.368175	-0.283452	1.04245	-1
7	1	0.7	1	3	3	1	1	5	0.7	7	7	7	7	7	5	0.7	6	6	6	0.7	0.7	0.7	0.7	0.7	0	68	0	1	0	0	1	1	0	0	0	1	0	0	0	0.563722	-1.9488	0.89959	-0.257255	-2.3524	0
7	7	7	7	3	2	1	1	7	7	7	7	7	7	7	7	7	7	7	7	7	0.7	0.7	7	7	1	78	0	0	1	0	0	0	0	1	0	1	0	0	0	0.814194	1.01815	-0.0114645	1.0424	-0.60529	-1
7	7	7	7	3	1	1	0	7	7	7	7	7	7	7	7	1	1	1	7	7	1	7	7	7	0	69	1	0	0	0	0	0	1	0	0	0	1	0	0	1.0961	0.777471	0.314493	-2.21363	0.3095	-2
7	6	5	7	3	2	1		7	7	7	7	7	6	7	7	7	7	6	7	1	1	1	2	2	1	76	0	0	1	0	1	0	0	1	0	1	0	0	0	0.281848	0.194845	0.796575	1.21559	-2.60116	-1
5	6		2	2	2	0	0	5	3	4	4	5	6	4	5	1	1	1	6	4	5	5	3	3	0	91	1	0	0	0	1	1	0	0	0	1	0	0	0	-0.85332	-0.571631	-1.6667	-1.65464	-0.0198675	0
6	6	1	7	3	2	1	1	1	7	7	7	7	7	7	1	1	1	7	1	1	1	7	7	7	0	58	1	0	0	0	0	0	1	0	0	1	0	0	0	-0.499944	-3.20545	1.75858	-0.444435	0.960756	-1
7	7	4	7	4	2	0	0	7	7	7	7	7	7	7	7	5	7	4	7	4	4	2	5	4	1	60	0	1	0	1	0	0	1	0	1	0	0	0	0	0.781357	0.416498	0.428747	0.280045	-0.89426	-2
5	5	6	4	4	3	0	0	7	7	7	7	7	7	7	7	1	7	5	7	7	7	4	7	7	1	65	0	1	0	0	1	0	0	1	0	1	0	0	0	0.96737	0.445637	0.215213	-0.301648	1.14625	-1
6	3	4	6	2	1	0	0	7	7	7	7	7	7	7	7	4	4	7	7	4	4	7	7	7	0	75	0	0	1	0	1	0	1	0	0	0	0	0	1	0.684499	0.327988	0.369511	0.311114	0.801562	-1
6	2	2	7	2	1	0	0	7	7	7	7	7	7	7	7	4	5	5	7	7	7	7	7	7	0	61	0	0	1	0	0	0	1	0	0	0	0	0	1	0.718051	0.405413	0.313167	-0.0308624	1.58383	-1
7	7	7	7	2	1	0		6	5	7	7	7	7	7	7	1	6	5	6	5	1	6	6	6	0	60	1	0	0	0	1	0	1	0	0	1	0	0	0	0.934673	-0.470198	0.429458	-0.336903	0.130973	-1
7	6	0.7	6	3	2	1	0	7	7	7	7	7	7	7	7	2	7	7	7	7	7	7	7	7	0	62	0	0	1	0	0	0	1	0	0	0	0	1	0	0.767128	0.163702	0.348062	0.389624	1.77565	-1
7	7	6	6	2	2	0	0	6	5	6	7	7	7	7	7	1	7	5	7	7	1	1	4	3	1	52	0	1	0	0	0	0	0	1	1	0	0	0	0	1.13613	-0.207077	0.0916739	-0.507017	-1.07769	0
1	2	3	3	1	1		0	4	6	6	6	6	6	6	6	4	4	4	6	4	4	4	6	4	0	64	1	0	0	0	0	1	0	0	1	0	0	0	0	-0.175309	-0.839735	-0.0476342	-0.124293	0.213368	0
7	7	1	7	3	1	1	1	7	7	7	7	7	7	7	7	6	6	6	7	7	6	7	7	7	0	57	0	0	1	0	0	0	1	0	0	0	0	0	1	0.589267	0.455042	0.276302	0.736338	1.40401	-2
6	7	2	2	4	3	0	0	6	6	7	7	7	7	7	7	4	7	7	7	1	1	5	5	3	1	68	0	1	0	0	1	0	1	0	0	0	0	1	0	0.675307	-0.56544	0.693994	0.936017	-0.995013	-1
7	7	0.7	7	3	1	1	1	7	7	7	7	7	7	7	7	1	1	1	7	7	7	5	7	7	0	68	0	0	1	0	0	0	1	0	0	0	0	1	0	1.08597	0.701732	0.27895	-2.26323	1.07483	-2
6	7	7	6	3	2	1	0	6	6	6	6	7	7	6	6	6	6	6	6	4	4	6	6	6	1	69	1	0	0	1	0	0	1	0	0	0	1	0	0	0.20944	-0.038335	-0.313725	0.927635	0.43496	-1
7	6	7	5	3	2	1	0	7	7	7	7	7	5	6	6	7	7	5	7	6	5	4	7	7	1	56	0	0	1	0	1	0	1	0	0	0	0	0	1	-0.302079	0.77463	0.181121	1.0846	0.47767	-1
7	2	6	6	3	1	0	0	6	2	2	2	6	6	6	6	4	5	3	6	6	6	2	6	5	1		0	0	1	0	1	0	0	0	0	0	0	0	0	0.116001	0.514913	-4.09654	-0.173139	0.606066	-2
6	4	5	5	3	3	0	1	7	7	7	7	7	7	7	7	7	7	6	7	7	7	1	5	7	1	70	0	0	1	0	0	1	0	0	0	0	0	1	0	0.644667	0.871654	0.190966	0.89056	0.133915	0
6	4	0.7	6	3	1	1	1	4	4	7	7	7	7	7	7	1	6	6	6	6	2	1	5	2	0	60	1	0	0	1	0	1	0	0	0	1	0	0	0	1.11661	-1.57653	0.714439	-0.466086	-0.52629	-2
5	2	1	4	1	1	0	0	7	7	7	7	5	5	4	4	2	5	5	7	7	6	7	6	7	0	64	0	0	1	0	0	0	1	0	0	0	0	0	1	-1.5984	0.293097	0.503011	0.0908389	1.43685	0
7	7	7	7	4	2	1	1	7	7	7	7	7	7	7	7	7	7	7	7	6	2	7	7	7	1	55	0	1	0	0	0	0	1	0	0	0	0	1	0	0.538964	0.542858	0.243598	1.36062	0.572012	-2
6	1	7	7	2	2	0	0	7	7	7	7	7	7	7	7	1	1	5	7	7	5	5	5	7	1	70	0	1	0	0	1	0	1	0	0	0	1	0	0	0.966548	0.531178	0.503039	-1.50931	0.613153	0
6	7	7	7	3	1	0	0	7	7	7	7	7	7	7	7	7	7	7	7	6	6	4	4	7	1	59	0	0	1	1	0	0	1	0	0	0	0	1	0	0.468042	0.636864	0.407009	1.25519	0.205815	-2
7	7	7	2	2	2	0	0	7	7	7	7	7	7	7	7	5	7	7	7	7	3	3	7	7	1	43	0	0	1	0	0	0	0	1	0	0	1	0	0	0.806762	0.698287	0.122564	0.771373	0.269277	0
7	1		7	3	2	1	0	5	4	7	7	7	7	7	6	7	7	7	3	2	2	1	7	6	0	56	0	1	0	0	0	0	1	0	1	0	0	0	0	0.477533	-1.34003	0.382374	1.45002	-0.407344	-1
7	7	1	5	3	2	0	0	2	2	5	5	6	6	7	6	5	2	2	2	6	2	7	5	4	0	82	1	0	0	0	0	1	0	0	1	0	0	0	0	-0.0525537	-2.67422	-0.589478	-0.624032	0.97227	-1
	6	2	2	2	2	0	0	5	5	7	7	7	5	5	5	1	4	4	4	4	4	4	4	4	0		1	0	0	0	0	0	0	1	0	1	0	0	0	-0.416046	-1.45163	1.03786	-0.696497	-0.120941	0
7	7	1	7	3	1	1	1	7	7	7	7	7	7	2	4	1	1	1	7	7	7	7	7	7	0	63	0	0	1	0	0	0	0	1	0	1	0	0	0	-0.478506	0.74455	0.446826	-2.103	1.28357	-2
7	1	1	1	2	2	1	1	7	7	7	7	7	7	7	7	7	7	7	7	1	1	4	7	7	1	55	1	0	0	0	0	0	1	0	0	0	0	1	0	0.565894	0.675178	0.165054	1.53367	-0.773188	0
6	6	5	5	4	2	1	1	7	7	7	7	7	7	7	7	3	1	1	7	1	1	1	7	4	1	70	0	0	1	0	0	1	0	0	0	1	0	0	0	1.13815	0.667164	0.304491	-1.77679	-1.71601	-2
7	7	7	7	3	1	1	1	7	7	7	7	7	7	7	7	4	6	4	7	7	1	7	7	7	1	53	0	0	1	0	0	0	1	0	0	0	1	0	0	0.803684	0.667727	0.239341	-0.0476028	0.393503	-2
5	5	5	6	3	3	0	0	2	1	7	7	7	7	7	7	1	6	7	1	1	1	1	6	5	1	63	0	1	0	0	1	1	0	0	1	0	0	0	0	0.980546	-3.51736	0.774893	0.198835	-0.235897	0
7	7	0.7	7	4	2	1	1	7	4	5	6	7	7	7	7	3	5	6	7	7	3	4	7	6	0	67	0	0	1	0	0	0	0	1	0	1	0	0	0	1.04081	0.422443	-1.22865	-0.136757	0.582612	-2
						0																			0	57	0	0	1	0	0	0	0	1	0	1	0	0	0
6	2	4	5	2	2	1	0	7	7	7	7	6	5	6	6	4	4	4	6	6	5	3	2	6	1	30	0	0	1	0	0	0	1	0	0	0	0	0	1	-0.588275	0.378155	0.74563	-0.205076	-0.507644	0
7	7	7	6	1	2	0	0	1	3	7	7	7	7	7	7	1	1	1	5	6	1	2	5	1	0	76	0	1	0	0	0	1	0	0	0	1	0	0	0	1.22121	-2.67689	1.08173	-2.39646	-0.543228	1
5	1	1	1	2	2	1	0	6	3	5	5	7	7	6	6	2	2	2	7	7	4	2	7	6	0	57	0	0	1	0	0	0	1	0	0	1	0	0	0	0.900375	0.499234	-1.67679	-1.75277	0.298416	0
5	7	2	2	2	1	0	1	7	7	7	7	7	7	7	7	1	3	3	7	4	4	5	7	7	1	86	0	0	1	0	0	1	0	0	1	0	0	0	0	1.00599	0.595204	0.286968	-1.30439	0.2619	-1
7	7	7	5	3	2	0	0	5	6	6	6	7	7	5	7	5	5	4	5	2	1	6	4	6	1	70	0	1	0	0	1	0	1	0	0	1	0	0	0	0.231723	-0.345707	-0.0415665	0.280245	-0.751295	-1
7	7	7	6	3	2	0	0	7	7	7	7	7	6	7	7	5	5	5	7	5	2	2	5	6	1	59	0	0	1	1	0	0	1	0	0	0	0	1	0	0.530965	0.765718	0.339109	0.124079	-0.907181	-1
6	5	6	6	3	2	0	1	7	7	7	7	7	7	7	7	6	6	6	6	6	3	5	5	5	1	67	0	1	0	0	0	0	1	0	0	0	1	0	0	0.625747	0.118725	0.558639	0.684456	-0.0470099	-1
7	7	0.7	7	3	1	1	1	7	7	7	7	7	7	3	1	1	1	1	7	5	1	1	1	7	0	72	0	0	1	0	1	0	1	0	0	0	0	0	1	-0.896304	1.26701	0.84583	-2.23995	-2.25512	-2
2	2	5	5	3	3	1	1	1	1	1	1	7	7	7	7	1	6	4	1	1	1	1	7	1	1	66	0	1	0	0	1	1	0	0	1	0	0	0	0	1.29108	-2.83724	-3.9953	-0.229191	-0.214317	0
2	2	2	2		1	0	0	7		7	7	7	1	7	1	1	1	1	7	7	7	1	1	7	0	77	1	0	0	1	0	1	0	0	0	1	0	0	0
6	6	0.7	2	2	1	0	1	6	6	7	6	7	4	4	4	1	1	1	7	4	1	4	2	5	0	62	0	0	1	0	0	1	0	0	0	1	0	0	0	-1.00114	0.415796	0.520458	-1.84092	-1.5703	-1
6	4	0.7	5	2	2	1	0	6	6	6	6	6	6	6	6	6	6	6	6	6	6	6	6	6	0	72	0	0	1	1	0	0	1	0	0	1	0	0	0	-0.410093	-0.141724	-0.331882	1.03918	1.1892	0
7	7	7	4	3	2	0	1	7	7	7	7	7	7	7	7	7	7	6	6	5	5	5	7	7	1	51	0	1	0	0	1	0	1	0	0	1	0	0	0	0.558335	0.359041	0.249102	1.18803	0.655131	-1
7	7	7	7	3	2	1	1	7	7	7	7	7	7	7	7	7	7	3	7	1	1	1	6	6	1	79	0	1	0	0	0	0	1	0	0	0	1	0	0	0.715776	0.987577	0.130569	0.625393	-1.83691	-1
7	7	2	6	4	1	0		6	6	6	6	6	6	6	6	2	5	5	6	0.7	0.7	0.7	0.7	6	1	75	0	0	1	1	0	0	0	1	0	1	0	0	0	-0.210947	0.239762	-0.0197733	-0.040681	-2.36892	-3
7	7	1	4	3	1	1	1	7	7	7	7	7	7	7	7	1	7	7	7	1	7	1	7	7	0	55	0	1	0	0	1	0	1	0	0	1	0	0	0	0.928423	0.392459	0.186996	0.32002	0.00583396	-2
6	6	0.8	6	4	2	0	0	7	0.7	7	7	7	7	7	7	1	3	3	1	1	1	7	7	4	1	72	0	1	0	0	1	1	0	0	1	0	0	0	0	1.01659	-2.3216	0.447649	-0.999761	0.238344	-2
7	7	0.7	2	3	1	0	1	7	4	7	7	7	7	7	7	1	4	4	7	7	1	1	7	7	0	63	1	0	0	0	0	0	1	0	1	0	0	0	0	1.2794	0.556274	-0.165241	-1.27554	-0.374671	-2
6	2	6	6	3	3	0	0	7	6	6	6	4	4	4	4	6	6	5	6	6	2	2	4	7	1	70	0	0	1	0	1	0	1	0	0	0	0	1	0	-2.29088	0.71113	-0.480339	1.1572	-0.528615	0
7	6	6	6	3	2	0	0	7	7	7	7	7	7	7	7	7	7	7	7	2	2		6	6	1	65	0	1	0	0	1	0	0	1	0	1	0	0	0						-1
6	3	6	5	3	2	0	0	7	6	7	7	5	5	5	5	6	5	5	6	4	2	6	5	7	1	36	0	0	1	0	0	0	1	0	0	0	1	0	0	-1.44207	0.217847	0.430755	0.955905	-0.0332804	-1
7	7	7	2	3	2	0	0	7	7	7	6	7	7	7	7	7	7	7	7	4	2	2		7	1	80	0	0	1	0	1	0	0	1	0	1	0	0	0						-1
5	1	1	1	1	1	0	0	7	7	7	7	6	6	6	6	1	6	6	7	1	1	1	7	7	0	57	0	1	0	0	0	1	0	0	0	1	0	0	0	0.0346116	0.626967	0.167552	0.133373	-1.06436	0
7	5	4	5	2	1	1	1	7	7	7	7	7	7	7	7	5	5	5	7	7	7	5	7	7	0	57	0	0	1	0	1	0	1	0	0	0	0	1	0	0.737364	0.581276	0.221704	0.076475	1.21409	-1
6	7	2	2	2	1	1	1	6	5	5	5	4	4	4	5	2	2	2	6	6	6	6	6	6	0	85	0	0	1	1	0	0	1	0	0	0	1	0	0	-1.83247	0.0140203	-1.19547	-0.79881	1.32406	-1
7	7	7	7	3	1	0	0	7	7	7	7	7	7	7	7	7	7	2	7	7	7	4	7	7	1	73	0	0	1	0	1	1	0	0	0	1	0	0	0	0.679783	0.915213	0.0669049	0.246515	0.736206	-2
6	2	2	5	2	2	0	1	6	6	4	4	6	6	6	6	1	1	1	6	6	2	1	6	5	0	63	0	0	1	0	0	1	0	0	0	1	0	0	0	0.344529	0.790518	-2.07523	-2.05328	-0.562744	0
7	7	1	6	2	1	1																			0	55	0	0	1	1	0	0	1	0	0	0	0	1	0						-1
7	7	1	6	4	3	1	1	4	2	2	5	7	7	7		3	7	7	3	3	3	3	7	4	0	77	1	0	0	0	0	1	0	0	1	0	0	0	0						-1
7	6	6	6	3	1	0		6	7	7	7	6	4	4	4	4	4	4	7	4	4	4	4	4	1	55	1	0	0	0	0	0	1	0	0	1	0	0	0	-1.58392	-0.0322045	0.875104	0.0358242	-0.51846	-2
6	7	6	6	4	3	0	0	5	5	6	6	6	6	6	6	1	6	6	5	2	2	2	5	2	1	48	1	0	0	0	0	0	1	0	1	0	0	0	0	0.00904118	-1.35694	0.0334486	0.111516	-0.803696	-1
6	6	2	6	3	2	0	0	6	7	7	7	7	6	7	7	7	7	7	1	4	4	1	7	6	1	69	0	0	1	0	0	0	0	1	0	1	0	0	0	0.358867	-1.1867	0.648016	1.48195	0.168716	-1
7	7	0.7	7	4	1	1	1	7	7	7	7	7	7	7	7	1	1	6	7	7	3	4	1	1	0	73	0	0	1	1	0	1	0	0	0	1	0	0	0	0.944234	-0.303296	1.20044	-1.48625	-0.968797	-3
7	6	0.7	7	3	1	1	1	6	6	7	7	6	6	4	5	4	4	6	6	6	6	6	6	6	0	77	0	0	1	0	1	0	1	0	0	0	1	0	0	-0.851469	-0.377859	0.592454	0.247547	1.18767	-2
6	5	6	6	3	3	0	0	6	7	7	7	7	6	6	6	4	6	6	7	5	4	4			1	63	0	1	0	0	0	0	0	1	0	1	0	0	0						0
6	6		2	2	1	0	0	7	6	6	6	5	6	4	5	2	2	2	7	7	2	7	6	4	0	77	0	0	1	1	0	1	0	0	0	0	1	0	0	-0.867766	0.321054	-0.309427	-1.25475	0.395709	-1
7	7	7	7	4	2	1	0	7	7	7	7	7	7	5	5	5	5	5	7	6	6	4	6	7	1	61	0	0	1	0	0	0	1	0	0	0	1	0	0	-0.0316895	0.72636	0.343036	0.130477	0.481123	-2
5	5	0.7	5	3	3	0	0	7	7	7	7	7	7	7	7	1	1	1	7	1	1	1	7	7	1	73	1	0	0	0	0	1	0	0	0	1	0	0	0	1.20155	1.0516	0.137548	-2.09589	-1.49087	0
6	5	1	6	3	2	1	1	6	5	6	6	7	5	7	5	2	5	4	6	1	1	1	5	5	0	48	0	0	1	0	1	1	0	0	1	0	0	0	0	0.0502252	-0.0691624	-0.30469	-0.278421	-1.51481	-1
7	7	7	7	3	2	1	1	7	5	7	7	7	7	7	7	7	7	5	7	2	2	1	6	6	1	76	0	0	1	0	1	0	1	0	0	0	1	0	0	0.724409	0.583716	-0.00749658	0.94499	-1.27965	-1
5	2	5	5	3	2	0	0	7	7	7	7	7	7	7	7	5	7	6	7	4	3	4	3	2	1	47	0	1	0	0	1	0	0	1	0	1	0	0	0	0.636411	-0.104138	0.832206	0.698054	-1.09319	-1
6	3	2	4	2	2	0	0	7	7	7	7	7	7	7	7	5	5	5	7	4	1	1	6	6	1	69	1	0	0	0	0	0	0	1	0	1	0	0	0	0.886778	0.843345	0.204998	0.0445142	-1.21281	0
2	5	2	5	2	1		0	5	6	6	6	6	6	6	6	1	1	1	7	6	6	7	7	7	0	60	0	0	0	0	1	1	0	0	0	0	0	1	0	0.00558814	0.0467049	-0.344832	-1.84241	1.44695	-1
6	6	4	6	2	1	1	0	7	7	7	7	7	6	7	6	4	6	6	6	6	5	7	7	7	0	63	0	0	1	0	1	0	1	0	0	0	0	0	1	0.200884	0.0919362	0.441233	0.548352	1.24765	-1
7	4	7	7	3	2	0	0	6	7	7	7	7	7	7	7	5	6	6	6	4	4	4	6	6	1	62	1	0	0	0	0	0	1	0	0	0	1	0	0	0.673474	-0.0892002	0.508146	0.609015	0.0754253	-1
6	6	2	6	2	2	0	0	7	7	7	7	7	5	5	5	4	6	6	7	7	6	4	5	7	0	60	0	0	1	0	0	0	1	0	0	0	0	0	1	-0.592926	0.618011	0.464712	0.471237	0.548382	0
7	7	2	6	3	1	1	0	6	6	6	6	6	5	5	6	1	3	3	6	6	5	3	4	6	0	56	0	0	1	1	0	0	1	0	0	0	0	0	1	-0.452016	0.149163	-0.205378	-1.11402	0.0494922	-2
6	6	0.7	4	3	2	0	0	7	7	7	7	7	6	7	6	6	7	1	6	1	1	1	1	6	1	78	0	1	0	0	1	0	1	0	0	1	0	0	0	0.0976551	0.846187	0.659459	0.176774	-2.85003	-1
4	7	4	5	2	3	0	0	5	4	7	7	5	5	5	5	4	4	4	4	4	5	7	7	7	0	54	1	0	0	0	0	1	0	0	0	1	0	0	0	-1.31349	-1.3635	0.516609	0.296288	1.49534	1
7	7	1	7	2	2	1	1	7	7	7	7	7	7	7	7	7	7	7	7	7	7	7	7	7	0	71	0	0	1	1	0	1	0	0	0	0	0	1	0	0.4879	0.390557	0.268664	1.32633	1.62291	0
5	7	4	5	2	2	1	0	7	7	7	7	7	7	7	7	4	4	4	7	7	7	7	7	7	0	75	1	0	0	0	0	0	0	1	0	0	0	1	0	0.749358	0.480898	0.311599	-0.428447	1.51847	0
6	7	7	6	3	2	0	0	6	6	6	6	6	6	6	6	6	6	5	7	3	3	1	6	6	1	64	0	1	0	0	1	1	0	0	0	1	0	0	0	-0.214768	0.552151	-0.604078	0.786336	-0.754114	-1
6	6	7	6	2	1	0	0	6	6	7	7	6	6	6	6	2	2	2	6	6	6	2	6	6	1	82	0	0	1	1	0	0	0	1	0	0	1	0	0	0.0598282	0.00154188	0.406943	-1.49601	0.340992	-1
7	7	0.7	7	2	1	1	0	7	7	7	7	7	7	7	7	5	7	7	7	1	1	4	7	5	0	63	1	0	0	0	1	0	1	0	0	1	0	0	0	0.709779	0.267651	0.329281	1.12194	-0.821454	-1
7	7	4	7	1	1	1	1	7	7	7	7	7	7	7	7	7	7	7	7	1	1	5	7	7	1	69	1	0	0	0	0	0	1	0	0	1	0	0	0	0.528315	0.609932	0.202845	1.57368	-0.603592	0
2	1	1	2	3	3	1	1	6	1	6	6	7	7	7	7	5	7	7	1	6		1	6	5	0		0	0	1	0	1	0	1	0	0	0	0	0	0						0
7	7	1	6	3	2	1	0	6	6	7	7	5	5	5	5	1	3	3	6	6	6	6	6	6	0	70	0	0	1	1	0	0	1	0	0	0	0	0	1	-1.07635	-0.427507	0.597721	-0.884424	1.21498	-1
7	7	7	7	3	2	1	1	7	7	7	7	7	7	7	7	7	7	7	7	1	1	7	7	7	1	56	0	0	1	0	0	0	1	0	0	0	0	0	1	0.453157	0.479439	0.278428	1.65368	-0.2644	-1
1	2	1	1	3	3	0	0	6	7	7	7	7	7	7	7	7	7	4	7	1	1	4	7	7	1	75	1	0	0	0	0	0	1	0	0	1	0	0	0	0.595735	0.571742	0.209765	0.964947	-0.914213	0
7	5	7	6	3	2	0	1	7	7	7	7	7	7	7	7	5	5	5	5	4	4	7	7	4	1	67	0	0	1	0	0	0	0	1	0	1	0	0	0	0.675181	-0.49479	0.641758	0.313671	0.597779	-1
7	5	4	7	2	1	1	0	7	7	7	7	7	7	7	7	1	4	6	7	6	7	5	7	7	0	73	1	0	0	0	1	0	1	0	0	1	0	0	0	0.940391	0.324152	0.327309	-0.626926	1.29162	-1
7	6	7	6	3	2	1	0	7	7	7	7	6	6	4	6	6	5	4	7	4	2	4	4	4	1	67	0	1	0	0	1	0	1	0	0	0	0	1	0	-0.694395	0.477884	0.593945	0.383661	-1.08568	-1
5	0.8	0.8	0.8	4	4	0	0	7	7	7	7	7	7	5		1	7	7		7					1	75	1	0	0	1	0	1	0	0	1	0	0	0	0						0
6	6	6	5	3	2	1	0	6	7	7	7	7	7	7	6	6	6	6	7	5	4	7	6	7	1	60	0	1	0	0	0	0	1	0	0	0	1	0	0	0.314215	0.175528	0.507182	0.862284	0.664313	-1
5	7	4	5	3	2	1	1	5	6	7	7	7	7	7	7	7	7	7	5	6	6	7	3	7	0	65	0	0	1	0	0	0	1	0	0	0	0	0	1	0.27705	-0.792107	0.854223	1.43183	0.886104	-1
1	1	1	1		2	0			7	7	7	7		7	7	1	1	1	1	1	1				1		1	0	0	0	1	0	0	1	0	0	0	0	0
7	7	7	7	3	3	0	0	7	7	7	7	7	7	7	7	4	7	7	7	7	7	7	7	7	1	53	0	1	0	0	1	0	1	0	0	1	0	0	0	0.655437	0.254444	0.316303	0.764307	1.71456	0
6	6	7	4	2	1	0	0	7	7	7	7	7	7	7	7	0.7	6	6	7	7	7	2	5	6	0	71	0	0	1	0	1	0	0	1	0	0	0	1	0	0.99049	0.37188	0.411141	-0.47384	0.451503	-1
6	7	6	3	3	3	0																			1	64	1	0	0	0	1	0	1	0	1	0	0	0	0						0
6	7	2	2	4	3	0																			1	53	0	1	0	0	1	1	0	0	1	0	0	0	0						-1
7	1	7	4		2	1	0	5	6	5	5	7	7	7	6	7	6	6	7	1	1	4	6	4	1	58	1	0	0	0	1	0	0	1	1	0	0	0	0	0.439637	0.0131649	-1.06383	1.17058	-0.920552
7	7	1	7	2	1	1	1	7	7	7	7	7	7	7	7	4	5	5	7	7	7	5	7	7	0	62	0	0	1	0	0	0	1	0	0	0	0	0	1	0.793209	0.535906	0.237584	-0.110866	1.24464	-1
5	5	5	4	1	1	0																			0	90	0	0	1	1	0	1	0	0	0	0	1	0	0						0
7	7	7	7	4	4	0	0	5	6	7	7	7	7	7	7	4	6	5	5	4	2	3	6	4	1	40	0	1	0	0	1	0	1	0	0	1	0	0	0	0.833981	-0.938528	0.669969	0.169346	-0.409146	0
6	7	0.7	6	2	1	0	0	6	6	6	6	6	4	6	4	4	4	4	6	7	4	5	6	6	0	71	1	0	0	0	1	0	0	1	0	0	1	0	0	-1.1204	0.0125336	-0.240496	-0.0252522	0.75427	-1
7	4	7	7	4	3	0	0	6	7	7	7	7	7	7	7	1	5	4	7	5	1	1	5	5	1	58	1	0	0	0	0	1	0	0	1	0	0	0	0	1.10218	0.299942	0.489879	-0.969706	-1.20261	-1
6	6	6	6	3	2	0	0	1	1	7	7	7	7	7	7	1	7	1	1	1	1	1	6	6	1	75	1	0	0	0	0	0	0	1	1	0	0	0	0	1.0263	-3.27475	0.684231	-0.721627	-0.559213	-1
7	2	2	2	4	2		0	3	3	6	6	7	7	7	6	3	6	6	3	3	3	2	6	5	1	52	0	1	0	0	0	1	0	0	1	0	0	0	0	0.685226	-2.1647	-0.0930701	0.313004	0.128825	-2
7	7	7	7	4	1	1	0	7	7	7	7	7	7	6	6	7	6	6	7	7	1	1	5	7	1	86	0	1	0	0	0	0	1	0	0	0	0	0	1	0.36614	1.11414	0.204101	0.675209	-0.985837	-3
7	4	4	6	2	1	1	0	7	6	6	6	6	6	6	6	4	4	5	6	6	6	6	6	6	0	64	0	0	1	0	0	0	1	0	0	0	0	0	1	-0.23397	0.153506	-0.383325	0.0541349	1.10943	-1
7	7	7	6	3	2	1	1	7	7	7	7	7	7	7	7	6	6	6	6	2	2	7	4	6	1	55	0	0	1	0	0	0	1	0	0	0	1	0	0	0.42642	0.114683	0.677882	1.01452	-0.557004	-1
7	6	6	6	3	3	0	0		6	7	7	7	7	7	7	3	5	5	5	3	3	7	7	7	0	70	1	0	0	0	1	0	1	0	0	0	0	1	0						0
7	6	7	4	3	2	0	0	6	3	2	2	6	6	6	5	7	7	2	2	2	2	2	6	6	1	76	0	1	0	0	0	1	0	0	0	1	0	0	0	-0.362615	-0.00615509	-3.83961	0.959584	-0.52491	-1
7	7	7	7	3	2	0	1	6	6	7	7	7	6	5	5	5	5	5	7	5	5	5	5	6	1	71	1	0	0	0	1	1	0	0	0	1	0	0	0	-0.383383	0.0904425	0.558482	0.302906	0.234466	-1
2	2	2	2	1	1	1	1	5	2	2	2	5	5	2	2	1	1	1	5	5	2	2	6	5	0	56	0	0	1	1	0	1	0	0	0	1	0	0	0	-1.76092	0.141346	-3.73667	-1.56715	-0.094224	0
1	2	2	1	1	1	1	0	7	7	7	7	7	7	1	7	4	4	4	7	7	7	4	7	7	0	38	0	0	1	0	0	0	0	1	0	1	0	0	0	-0.192292	0.957594	0.14151	-0.493828	0.84738	0
6	7	0.7	5	2	1	0	1	7	7	6	5	5	5	1	1	4	4	4	7	7	3	5	6	7	0	64	0	0	1	0	0	0	0	1	0	1	0	0	0	-2.65713	1.14754	-0.769109	0.0782669	0.379142	-1
5	7	1	5	3	2	0	0	7	7	7	7	7	7	6	6	6	5	1	6	1	1	1	1	6	1	69	0	0	1	0	0	0	0	1	0	1	0	0	0	0.234635	0.921901	0.667642	-0.321387	-2.87604	-1
7	7	7	7	4	2	1	1	7	7	7	7	6	5	5	4	7	7	5	7	4	4	4	7	7	1	68	0	0	0	0	0	0	1	0	0	0	0	1	0	-1.26007	0.711889	0.245149	1.35567	0.114542	-2
6	7	1	1	2	2	1	1	7	7	7	7	7	7	7	7	4	6	4	7	1	1	4	1	6	1	45	0	1	0	0	0	0	1	0	0	1	0	0	0	0.558883	0.659235	0.742188	0.160222	-2.14027	0
6	3	6	6	3	2	0	0	5	1	7	7	7	7	7	7	2	6	6	2	2	2	2	7	2	1	57	0	1	0	0	0	1	0	0	1	0	0	0	0	1.06121	-2.81358	0.529168	0.079944	-0.157281	-1
6	5	6	6	2	1	1	0	6	5	6	7	7	7	7	6	6	6	5	7	2	2	1	6	5	1	77	0	1	0	0	0	0	1	0	0	0	1	0	0	0.606928	0.16999	-0.176116	0.57968	-1.18165	-1
7	7	2	5	3	2	0	0	7	7	7	7	7	7	7	6	5	6	4	7	4	4	7	7	7	1	63	0	0	1	0	0	0	0	1	0	1	0	0	0	0.44163	0.531035	0.314902	0.345382	0.525421	-1
7	2	6	6	4	3	1	0	7	7	7	7	6	6	6	6	5	6	6	6	5	2	7	6	6	1	65	0	1	0	0	0	0	1	0	0	0	0	1	0	-0.383585	0.0569409	0.524295	0.893442	0.360468	-1
6	2	2	5	2	2	0	0	5	5	7	7	7	7	5	7	1	1	1	5	6	4	1	5	4	1	62	0	0	1	0	1	0	0	1	1	0	0	0	0	0.852483	-0.685305	0.627169	-2.36634	-0.485068	0
4	2	6		2	2	0	0	7	1	7	7	7	7	7	7	1	7	6	1	1	1	1	5	1	1	50	0	1	0	0	0	1	0	0	1	0	0	0	0	1.09125	-2.579	0.600694	0.100688	-1.16698	0
7	5	6	6	3	2	0	0	7	7	7	7	7	7	7	7	5	6	6	7	6	4	4	7	7	1	45	0	0	1	0	0	0	1	0	0	0	0	1	0	0.766272	0.654596	0.173761	0.478482	0.427132	-1
7	6	7	6	3	2	1	0	7	7	7	7	7	7	7	7	7	7	7	7	7	4	4	7	7	1	64	0	0	1	0	0	0	0	1	0	0	0	0	1	0.643278	0.689411	0.13527	1.19112	0.561864	-1
6	7	1		2	2	0	0	6	6	7		3	3	4	4	1	5	5	5	5	6	7	7	6	0	73	1	0	0	0	1	1	0	0	0	1	0	0	0						0
7	6	7	7	3	2	0	0	7	7	7	7	7	7	7	6	3	2	2	7	7	4	2	2	7	1	61	0	0	1	0	0	1	0	0	0	1	0	0	0	0.683456	1.05516	0.578703	-1.62409	-0.969948	-1
7	6	7	6	3	2	1	0	7	7	7	7	7	7	7	7	2	6	2	7	7	3	2	5	6	1	80	0	0	1	0	1	0	1	0	0	0	1	0	0	1.03806	0.831484	0.293097	-1.01841	-0.626893	-1
7	7	1	1	2	1	1	0	7	7	7	7	7	7	7	7	5	1	3	7	7	7	7	7	7	0	51	0	0	1	0	0	0	1	0	0	0	0	0	1	0.755775	0.621156	0.326369	-1.04994	1.443	-1
7	5	6	6	3	2	0	0	7	7	7	7	7	7	7	7	7	7	7	7	2	2	4	4	7	1	57	0	0	1	0	1	0	1	0	0	0	1	0	0	0.444879	0.696119	0.413518	1.47342	-1.05239	-1
7	7	1	7	2	2	1	1	7	7	7	7	6	6	6	6	4	2	1	6	7	6	6	7	6	0	67	0	0	1	0	0	0	1	0	0	0	0	1	0	-0.123681	0.334249	0.405162	-1.21329	1.07958	0
7	6	7	7	4	2	0		7	7	7	7	6	6	6	6	6	6	6	7	4	4	4	4	4	1	48	0	1	0	0	0	0	1	0	0	1	0	0	0	-0.418496	0.17422	0.645441	0.965132	-0.522457	-2
1	6	1	6	2	2	0	0	6	6	7	7	7	7	7	7	2	7	7	7	7	7	7	7	7	0	54	0	0	1	0	1	1	0	0	0	1	0	0	0	0.766732	-0.265824	0.359908	0.391899	1.90715	0
6	2	2	4	3	2	0	0	5	5	6	5	4	3	4	5	6	4	4	6	5	4	2	5	5	1	74	1	0	0	0	1	1	0	0	0	1	0	0	0	-2.3016	-0.203437	-0.739036	0.690507	-0.0164803	-1
7	7	0.7	7	3	1	1	1	7	7	7	7	7	7	7	7	1	4	6	7	7	7	5	2	3	0	56	0	0	1	0	0	1	0	0	0	1	0	0	0	0.813441	-0.230267	1.00076	-0.770156	0.213767	-2
6	6	6	6	4	2	1	1	7	7	4	4	7	7	4	7	4	4	4	7	4	4	4	4	7	1	45	0	0	1	0	0	0	1	0	0	0	0	0	1	0.277743	1.61183	-2.0734	-0.256704	-0.517179	-2
6	5	5	4	3	2	1	1	6	6	7	7	7	7	6	7	7	7	2	7	1	1	1	6	7	1	65	1	0	0	0	0	0	1	0	1	0	0	0	0	0.539381	0.829053	0.0490523	0.463338	-1.75337	-1
5	2	5	2	2	2	0		6	7	7	7	7	7	7	7	1	6	7	7	7	7	7	7	7	0	81	0	0	1	0	1	0	0	1	0	0	1	0	0	0.820806	-0.172754	0.477793	0.0038193	1.90215	0
2	2	2	2	1	2	1	0	6	6	7	7	6	6	6	6	2	2	2	6	6	2	5	6	5	0	37	0	0	1	0	0	0	1	0	1	0	0	0	0	0.0200426	-0.215101	0.559858	-1.4148	0.0587499	1
7	7	7	5	3	2	0	0	6	6	6	6	5	5	5	5	6	6	5	6	6	6	0.8	7	5	1	84	0	0	1	1	0	0	1	0	0	0	1	0	0	-1.15089	0.0458197	-0.541041	0.863921	0.47465	-1
5	2	0.7	2	1	1	0	0	7	7	7	7	7	7	4	4	1	4	4	7	7	4	6	7	7	0	66	1	0	0	0	0	1	0	0	0	1	0	0	0	-0.140745	0.592806	0.412624	-0.983657	0.811904	0
6	6	1	2	2	2	0	0	6	6	6	6	6	6	6	6	1	6	5	7	5	4	7	7	7	1	70	0	0	1	0	0	1	0	0	0	1	0	0	0	-0.109048	0.0850373	-0.457457	-0.00411559	1.11382	0
7	0.8	1	0.8	4	3	0	1	1	1	1	1	7	7	7	7	1	6	6	1	1	1	1	5	1	0	58	1	0	0	0	1	1	0	0	1	0	0	0	0	1.17488	-2.94497	-3.79321	0.150936	-0.458988	-1
6	6	4	6	3	2	0	1	6	6	6	6	6	6	6	6	3	5	5	6	6	4	6	6	6	0	66	0	0	1	0	0	1	0	0	0	1	0	0	0	-0.182821	-0.133609	-0.299158	0.0694418	0.84731	-1
6	6	5	6	2	1	1	0	7	7	7	7	7	7	5	4	1	4	1	7	7	7	4	7	7	0	46	0	0	1	0	0	0	1	0	0	0	0	1	0	0.114991	0.770707	0.313482	-1.63345	0.825272	-1
2	1	1	1	1	1	0	0	3	7	7	7	6	7	7	1	1	1	1	1	1	1	4	7	7	1	80	1	0	0	0	0	0	1	0	0	1	0	0	0	-0.606297	-2.07772	1.31418	-1.60589	-0.0672474	0
6	2	6	6	3	2	0	0	6	6	6	6	6	6	6	5	2	5	5	6	5	2	2	6	5	1	68	0	1	0	0	1	0	1	0	0	1	0	0	0	-0.155695	-0.0474748	-0.326738	-0.235376	-0.352246	-1
6	7	1	6	3	2	1	1	5	6	7	7	7	7	7	7	2	5	5	5	2	2	5	5	5	0		1	0	0	0	0	1	0	0	1	0	0	0	0	0.787619	-1.01887	0.827151	-0.195076	-0.402807	-1
6	7	7	7	4	3	1	0	7	7	7	7	7	7	7	7	7	7	5	7	3	3	1	7	7	1	52	0	0	1	0	1	0	1	0	0	0	1	0	0	0.721871	0.972856	0.0130704	0.920627	-0.804039	-1
6	7	1	1	1	1	0	0	4	5	7	7	5	5	6	4	1	1	1	7	1	7	7	1	7	0	62	1	0	0	0	0	0	1	0	0	0	1	0	0	-1.42988	-0.795956	1.12626	-1.34002	0.020468	0
6	6	0.7	6	2	1	1	0	7	7	7	7	7	7	7	7	5	4	4	7	7	6	7	7	7	0	65	0	0	1	1	0	0	1	0	0	0	0	0	1	0.707726	0.560641	0.289046	-0.246172	1.30383	-1
7	7	1	7	2	1	0	1	7	7	7	3	5	5	5	5	1	1	1	7	7	1	1	7	7	0	59	0	0	1	0	1	1	0	0	0	0	0	1	0	-0.648407	1.62164	-1.5545	-1.93884	-0.484753	-1
7	7	7	7	3	1	1	1	7	7	7	7	7	7	6	6	2	5	5	7	7	5	2	4	5	0	57	0	0	1	0	1	0	1	0	0	0	1	0	0	0.572167	0.455169	0.562247	-0.637768	-0.299797	-2
7	2	2	2	2	2	1	1	7	7	7	7	7	7	7	7	7	6	7	7	4	1	7	7	7	1	67	0	0	1	0	0	0	1	0	0	1	0	0	0	0.528647	0.547815	0.269635	1.26918	0.137216	0
7	7	4	7	4	2	0	1	7	4	6	6	4	4	4	4	5	4	4	7	1	1	1	3	1	1	83	1	0	0	0	1	0	1	0	0	0	1	0	0	-2.13869	-0.185724	-0.214347	0.472317	-2.06978	-2
6	2	5	6	2	1	1	1	6	6	5	5	6	6	6	6	5	6	5	6	6	5	5	6	5	1	76	0	0	1	0	1	1	0	0	0	1	0	0	0	-0.241522	0.0580877	-1.14466	0.63177	0.766373	-1
7	1	4	7	3	2	0	0	7	7	7	7	7	7	7	7	1	4	7	7	7	1	7	7	7	0	68	1	0	0	0	1	0	1	0	0	0	1	0	0	0.95469	0.353666	0.372228	-0.444986	0.73234	-1
2	7	7	2	3	3	0																			1	69	1	0	0	0	1	0	1	0	1	0	0	0	0						0
6	1	6	4	4	3	0																			1	54	0	1	0	0	0	0	0	1	0	1	0	0	0						-1
5	3	6	3	2	2	0	1	6	7	7	7	7	7	7	7	7	6	5	5	3	2	2	6	5	1	74	1	0	0	0	1	0	1	0	0	1	0	0	0	0.668319	-0.168808	0.514759	0.767246	-0.877668	0
7	7	7	7	4	2	0	0	7	7	7	7	7	7	6	6	7	7	7	7	6	6	7	7	7	1	79	0	0	1	1	0	0	1	0	0	0	0	0	1	0.102823	0.431923	0.307358	1.40156	1.28291	-2
7	4	6	6	2	2	0	0																		1	77	0	0	1	0	0	1	0	0	0	1	0	0	0						0
						0	0	7	7		7	6	6	1	5	1	1	1	7	5	3	1	6	5	0	71	0	0	1	0	1	0	0	1	0	0	1	0	0
7	3	3	4	3	3	0	1																		1	68	0	1	0	0	0	0	1	0	1	0	0	0	0						0
6	7	7	7	3	1	0	0	7	6	6	6	7	5	5	5	3	3	3	7	2	1	1	1	5	1	60	0	1	0	0	1	0	1	0	0	1	0	0	0	-0.449999	0.909224	-0.082068	-0.770123	-2.52341	-2
7	7	6	7	4	2	1	1		7	7	7	5	5	5	5	5	5	5	6	5	5	7	7	7	1	59	0	0	1	0	0	0	1	0	0	0	0	1	0						-2
6	4	5	0.8	3	2	0	0	6	4	4	4	6	4	5	5	5	5	4	5	5	4	4	5	5	1	81	0	0	1	0	1	0	1	0	0	0	1	0	0	-1.10896	-0.0435923	-1.96689	0.509822	0.230505	-1
7	7	7	6	3	1	0	1	7	7	7	7	7	7	6	7	7	7	7	7	4	1	7	7	7	1	62	0	0	0	0	1	0	1	0	0	0	1	0	0	0.337438	0.58494	0.244074	1.48391	0.099945	-2
6	7	0.7	7	2	2	1	1	2	2	2	5	7	7	7	7	1	6	7	2	2	2	2	2	2	0	56	0	1	0	0	0	0	1	0	1	0	0	0	0	0.92661	-2.85823	-1.54013	0.25477	-0.694455	0
7	6	6	1	2	1	0	0	7	7	7	7	7	7	4	4	1	1	1	7	7	7	4	4	6	1	67	0	0	1	0	1	0	1	0	0	1	0	0	0	-0.125015	0.723999	0.668683	-2.26544	0.180446	-1
6	6	6	6	4	2	0	1	7	7	7	7	7	7	7	7	7	7	7	7	7	4	4	4	7	1	69	0	0	1	0	1	0	1	0	0	0	1	0	0	0.516473	0.725166	0.385361	1.18543	-0.0318938	-2
1			1		1																				0		0	0	0	0	0	0	0	0	0	0	0	0	0
7	7	6	6	3	1	1	1	7	7	7	7	7	7	7	7	4	6	5	7	7	7	4	4	7	1	77	0	0	1	0	0	0	0	1	0	0	1	0	0	0.688505	0.627206	0.433775	0.0490585	0.471064	-2
7	6	7	7	3	2	1		7	7	7	7	7	7	7	7	7	7	7	7	7	5	2	7	5	1	64	1	0	0	0	1	0	1	0	0	1	0	0	0	0.736417	0.468747	0.198828	1.07913	0.297397	-1
7	2	6	4	3	2	0	1	7	7	7	7	6	4	4	4	4	4	4	7	1	1	4	4	4	1	79	1	0	0	0	1	0	1	0	1	0	0	0	0	-1.58365	0.313023	0.782244	0.192339	-1.54784	-1
6	6	1	6	2	2	0	0	5	5	7	7	7	7	7	7	1	6	6	5	6	1	1	7	5	0	52	0	0	1	1	0	1	0	0	1	0	0	0	0	1.15849	-0.918709	0.400932	-0.389496	-0.205895	0
6	1	5	4	2	2	1	1	5	6	7	7	7	5	5	6	6	5	5	5	1	1	1	6	5	1	75	0	1	0	0	1	1	0	0	0	1	0	0	0	-0.367499	-0.519094	0.587509	0.672554	-1.33371	0
						1			7	7	7	7	7	7	7	7	7	7	7	5	6	5	5	6	0	56	0	1	0	0	0	0	1	0	0	1	0	0	0
7	6		4	2	2	1	1	7	7	7	7	7	7	7	7	4	5	5	7	7	4	7	7	7	0	72	0	0	1	0	1	1	0	0	0	1	0	0	0	0.760692	0.508529	0.293147	-0.0460629	1.03157	0
7	7	7	6	3	2	0	0	5	6	7	7	6	5	7	5	2	2	2	6	2	1	1	6	5	1	61	1	0	0	0	0	0	0	1	1	0	0	0	0	-0.222671	-0.375349	0.603518	-1.23574	-1.1918	-1
6	5	1	6	4	3	1	1	1	1	5	5	7	7	7	7	1	6	6	1	1	1	1	5	1	0	54	1	0	0	0	0	1	0	0	1	0	0	0	0	1.05886	-3.89767	-0.462232	0.00899319	-0.581262	-1
6	2	2	5	1	1	1	1	7	7	7	7	7	6	7	6	6	6	6	7	6	4	5	5	7	0	69	0	0	1	0	0	0	1	0	0	0	0	0	1	0.103	0.628798	0.423502	0.809617	0.191342	0
1	1	1	1		2	0	0	7	7	7	7	7	7	7	7	7	7	7	7	7	7	7	7	7	1	74	0	0	1	0	0	1	0	0	0	0	0	0	1	0.4879	0.390557	0.268664	1.32633	1.62291
5	5	1	5	2	1	0	0	7	7	7	7	7	7	7	7	1	1	7	7	5	5	7	7	7	0	69	0	0	1	0	1	0	0	1	0	1	0	0	0	0.90426	0.206165	0.463849	-0.922337	1.23842	-1
7	7	0.7	7	2	1	1	1	7	6	6	6	6	6	6	6	4	6	6	6	6	6	5	7	7	0	61	0	0	1	0	0	1	0	0	0	0	1	0	0	-0.217005	0.28004	-0.585255	0.637767	1.24758	-1
7	1	6	1	2	2	1	1	5	1	6	6	7	5	7	6	3	7	7	2	2	2	2	6	2	1	65	1	0	0	0	0	1	0	0	1	0	0	0	0	0.193729	-2.63285	-0.158841	0.902065	-0.249415	0
7	7	0.7	7	3	1	0	1																		0	63	0	0	1	1	0	1	0	0	0	0	0	0	1						-2
5	6	2	6	1	1	0	0	7	7	7	7	6	6	5	5	2	2	4	6	6	6	2	4	7	0	62	0	0	1	0	0	1	0	0	0	0	0	0	1	-0.451354	0.508283	0.56801	-1.07896	-0.00594665	0
7	1	1	1	1	1	1	1	6	4	4	4	7	7	7	7	5	5	7	1	1	1	1	6	4	0	81	1	0	0	0	1	1	0	0	1	0	0	0	0	0.894592	-1.18068	-1.8378	0.816523	-0.791065	0
6	6	6	6	3	2	0	0	7	7	7	7	7	7	7	7	5	7	5	7	1	1			1	1	76	0	0	1	0	0	0	1	0	0	1	0	0	0						-1
1	1	1	1	1	1	0	0	7	7	7	7	7	7	4	4	1	2	2	7	7	7	1	4	7	0	72	0	0	1	1	0	1	0	0	0	1	0	0	0	-0.0596817	1.00265	0.490642	-1.96933	-0.208298	0
7	7	7	7	3	2	0	0	3	3	7	7	7	7	7	7	7	7	3	6	1	1	7	7	6	1	66	0	1	0	0	0	0	1	0	0	1	0	0	0	0.522013	-1.39134	0.391784	0.900954	-0.0193257	-1
4	2	4	5	2	2	1	1	7	7	7	7	7	7	7	7	7	7	7	7	2	2	2	6	6	1	76	1	0	0	0	1	1	0	0	0	1	0	0	0	0.620671	0.644383	0.237441	1.37869	-1.05043	0
5	2	2	4	1	1	0	0	7	6	6	6	6	3	2	2	1	1	1	7	7	7	5	6	7	0	58	0	0	1	1	0	0	1	0	0	0	0	1	0	-2.28285	0.85363	-0.342151	-1.62244	1.00934	0
7	7	5	6	2	1	1																			0	79	0	0	1	1	0	0	1	0	0	0	0	0	1						-1
5	5	4	4	3	3	0	0	5	5	6	6	6	6	6	6	4	4	4	6	6	4	4	4	4	1	70	0	1	0	1	0	1	0	0	1	0	0	0	0	-0.184941	-0.604735	-0.0811464	-0.259384	0.0385055	0
7				1	1	1	1	7	7	7	7	7	7	7	6	7	7	4	7	1	1	4	5	5	1	84	1	0	0	0	0	0	1	0	0	1	0	0	0	0.357483	0.559308	0.457737	0.928503	-1.50354	0
7	2	0.7	6	2	2	1	1	7	6	6	6	7	7	5	7	4	5	7	1	7	2	1	5	5	0	66	1	0	0	0	1	1	0	0	0	1	0	0	0	0.571556	-0.797194	-0.127286	0.242975	-0.229384	0
6	6	6	6	3	2	1	0	7	7	7	7	7	7	7	7	6	7	6	6	5	5	2	5	4	1	75	0	1	0	0	1	0	1	0	1	0	0	0	0	0.690672	0.0580684	0.517037	0.821303	-0.38299	-1
1	7	1	7	2	1	1	0	7	6	7	7	7	7	7	7	1	7	7	7	7	7	5	7	5	0	30	0	0	1	1	0	0	1	0	0	1	0	0	0	0.947576	-0.196701	0.33493	0.0803379	1.40342	-1
7	7	7	7	3	1	0	0	5	3	5	5	5	5	5	5	5	5	5	5	7	7	7	6	6	1	76	1	0	0	0	1	0	1	0	0	1	0	0	0	-1.31099	-0.945131	-1.18149	0.733583	2.06794	-2
7	7	7	7	4	2	0	0	6	7	7	7	7	7	7	7	1	6	4	6	4	4	7	7	7	1	76	0	1	0	0	1	0	0	1	0	0	0	1	0	0.841949	-0.188381	0.500087	-0.383842	0.807837	-2
6	7	4	6	3	2	0	1	7	7	7	7	7	7	7	7	7	7	6	6	4	4	4	7	7	1	81	0	0	1	0	0	0	1	0	0	0	1	0	0	0.590123	0.439101	0.212938	1.20259	0.170983	-1
						0	0	6	4	4	4	4	4	4	4	4	4	4	4	4	4	4	4	4	0	85	1	0	0	1	0	1	0	0	0	1	0	0	0	-2.17079	-0.604713	-1.72846	0.450572	0.150334
5	6	1	4	1	1	0	0	7	7	7	7	6	4	4	4	1	1	1	7	6	6	7	7	7	0	47	0	0	1	0	0	0	1	0	0	0	0	1	0	-1.32746	0.572979	0.481622	-1.65394	1.18706	0
7	7	7	6	3	2	0	0	6	5	7	7	7	7	6	6	5	5	2	7	2	2	1	4	6	1	55	1	0	0	0	0	0	0	1	0	1	0	0	0	0.433073	0.459331	0.304986	-0.39279	-1.76042	-1
5	5	6	6	3	2	0	0	3	5	7	7	6	6	6	6	7		2	7	3	3	3	3	6	1	81	1	0	0	0	0	0	0	1	0	0	1	0	0						-1
6	3	4	5	2	1	0	0	2	2	5	2	5	5	5	4	1	1	1	2	4	2	6	6	5	0	56	1	0	0	0	0	0	1	0	1	0	0	0	0	-1.12569	-2.21793	-1.90401	-1.3852	0.943369	-1
7	6	6	6	3	3	0	0	6	7	7	7	5	2	2	2	2	3	1	6	1	1	1	1	6	1	64	0	0	1	0	0	0	0	1	0	1	0	0	0	-3.15331	0.389265	1.02333	-0.662757	-2.441	0
5	0.7	6	5	3	2	0		6	6	6	6	6	6	6	6	6	4	4	7	3	3	4	6		1	68	0	0	1	0	0	0	0	1	0	0	1	0	0						-1
6	6	2	4	2	1	1	0	6	6	7	7	6	4	5	5	3	4	4	6	5	6	6	6	6	0	64	0	0	1	0	0	0	1	0	0	0	1	0	0	-1.17175	-0.377017	0.619898	-0.0811579	1.00244	-1
6	2	2	2	4	3	0		7	7	7	7	7	7	7	7	2	5	5	6	2	2	3	3	7	1	58	0	0	1	0	0	0	1	0	0	1	0	0	0	0.77306	0.43998	0.605795	-0.275806	-1.3218	-1
7	7	1	6	4	1	0	0	7	7	7	7	7	7	7	7	4	4	4	7	7	7	7	7	7	0	68	0	0	1	0	0	0	0	1	0	0	1	0	0	0.749358	0.480898	0.311599	-0.428447	1.51847	-3
4	6	2	2	3	3	0	0	4	4	6	6	6	6	7	7	7	6	6	6	2	4	7	5	4	1	66	0	1	0	0	0	0	1	0	0	0	1	0	0	-0.186687	-1.36156	-0.0876551	1.43982	0.419382	0
7	5	7	6	3	2	1	1	7	5	5	5	7	7	7	7	4	6	4	7	1	1	1	5	7	1	79	1	0	0	0	0	0	1	0	0	0	0	0	1	0.917108	1.18456	-1.60816	0.12754	-1.65002	-1
7	2	1	6	4	2	0	1	7	7	6	6	6	5	5	2	6	5	5	7	2	2	2	3	2	1	79	1	0	0	0	1	0	0	1	0	1	0	0	0	-1.57639	0.299379	0.145836	0.744588	-1.83408	-2
7	7	1	1	3	2	0	0	7	7	7	7	7	7	7	7	4	7	4	7	4	4	4	4	6	1	64	0	1	0	0	0	0	0	1	0	1	0	0	0	0.687582	0.569338	0.471105	0.207865	-0.613078	-1
7	7	0.7	6	3	1	1	0	7	7	7	7	6	6	5	6	4	4	4	7	6	6	6	6	7	0	67	0	0	1	0	0	0	1	0	0	0	1	0	0	-0.447253	0.572494	0.37151	-0.165347	0.90904	-2
2	2	6	6	4	4	0	0	6	6	6	6	6	6	6	6	6	2	2	6	2	2	2	6	6	1	86	1	0	0	1	0	0	0	1	0	1	0	0	0	-0.157711	0.480454	-0.482811	-0.49293	-1.00884	0
7	6	0.7	6	2	1	1	1	7	7	7	7	6	6	5	6	5	5	6	7	6	4	6	7	6	0	91	0	0	1	0	1	1	0	0	0	0	1	0	0	-0.463442	0.375029	0.344399	0.584778	0.794503	-1
6	7	7	7	3	2	1	1	7	7	7	7	7	4	6	4	6	6	3	6	2	2	4	6	6	1	64	0	0	1	0	1	0	1	0	0	0	0	1	0	-0.960483	0.441485	0.518599	0.654296	-0.860752	-1
7	7	7	1	3	2	0	0	6	5	6	6	4	5	5	5	1	4	4	7	5	6	4	5	4	0	71	0	0	1	0	0	0	0	1	0	1	0	0	0	-1.35671	-0.394347	-0.270731	-0.415476	0.609382	-1
6	7	6	5	3	2	0		7	7	7	7	7	7	7	7	4	4	4	7	7	7	4	4	7	1	70	0	1	0	1	0	1	0	0	0	1	0	0	0	0.73529	0.712392	0.448316	-0.554149	0.415922	-1
7	7	7	7	4	2	0		7	7	7	7	7	7	7	7	7	7	1	7	1	1	1	7	7	1	60	0	0	1	0	1	0	1	0	0	0	1	0	0	0.773606	1.26562	-0.0543826	0.261896	-1.73548	-2
7	5	6	6	4	3	0	0	6	6	6	6	6	6	6	6	5	6	4	6	5	4	5	6	5	1	56	0	1	0	0	0	1	0	0	0	1	0	0	0	-0.26049	-0.0994884	-0.32796	0.45888	0.345668	-1
7	7	7	7	3	2	1	1	7	5	7	7	7	4	5	7	6	5	7	5	1	1	4	5	7	1	52	0	0	1	0	1	0	1	0	0	0	1	0	0	-0.612015	-0.0340755	0.373816	1.27689	-0.870194	-1
6	6	6	6	2	2	0	0	6	4	7	7	7	7	7	6	1	6	6	7	7	6	1	7	6	0	62	0	0	1	1	0	0	0	1	1	0	0	0	0	0.940614	-0.246007	0.0817572	-0.454835	0.709136	0
6	3	4	5	3	2	0	0	6	6	7	7	7	7	4	7	4	4	4	6	1	1	7	4	4	1	62	0	0	1	0	0	0	1	0	0	1	0	0	0	0.0995388	-0.416108	0.824089	-0.10824	-1.0002	-1
6	6	2	6	3	3	0	0	6	6	6	6	6	6	6	6	4	5	5	6	6	1	6	4	6	0	71	0	0	1	0	1	0	1	0	0	0	0	1	0	-0.280563	0.038715	-0.16833	0.237786	-0.131337	0
6	2	6	2	2	1	0	1	6	6	6	6	6	4	6	6	6	6	4	6	5	2	2	6	6	1	69	0	0	1	0	0	0	1	0	0	0	1	0	0	-0.754779	0.349786	-0.507629	0.72665	-0.468359	-1
5	6	2	5			0	1	6	5			6	2	1	2	1	1	5	6	5	5	1	4	6	1	74	0	1	0	0	0	0	1	0	1	0	0	0	0
4	6	6	6	4	3	0	0	4	6	6	6	4	4	4	4	4	4	4	4	4	4	6	6	6	1	74	1	0	0	1	0	0	1	0	0	0	0	0	1	-2.32141	-1.2627	0.0806957	0.524545	1.0135	-1
7	7	0.7	7	2	1	1	1	7	7	7	6	6	6	6	6	1	4	5	6	6	5	5	6	5	0	80	0	0	1	0	1	1	0	0	0	0	1	0	0	-0.0320939	-0.0140369	0.183082	-0.594056	0.722356	-1
3	2	4	4	2	1	0	0	4	4	7	7	5	4	4	4	4	5	5	4	4	4	5	4	4	0	69	1	0	0	0	1	1	0	0	1	0	0	0	0	-2.01262	-1.99726	1.03411	0.671374	0.359301	-1
6	2	4	5	3	2	1	1	7	7	7	7	7	7	5	6	1	1	5	7	7	1	1	6	7	0	76	0	0	1	0	1	1	0	0	0	0	0	0	0	0.660969	0.991111	0.269429	-1.65791	-0.65616	-1
7	6	7	7	3	1	0	0	7	7	7	7	7	7	7	4	7	7	7	7	7	4	7	7	7	1	72	0	0	1	0	0	0	1	0	0	0	0	0	1	-0.0801251	0.432852	0.3882	1.34584	1.07545	-2
5	6	6	4	3	4	0	0	5	4	6	6	6	6	6	6	2	6	4	5	2	2	2	5	4	1	58	1	0	0	0	1	1	0	0	1	0	0	0	0	-0.0300904	-0.991952	-0.236149	-0.0528948	-0.830277	1
						1	1	6	5	7	6	6	6	1	1	1	1	1	6	1	1	4	6	5	0	77	0	0	1	0	1	0	1	0	0	0	0	1	0	-1.80751	-0.0423579	0.249	-1.64016	-1.05757
4	5	5	4	3	4	0	0	5	5	5	5	7	7	7	6	3	6	6	6	4	4	4	4	3	1	51	0	1	0	1	0	0	0	1	1	0	0	0	0	0.62023	-0.733475	-0.787686	0.254881	-0.183354	1
7	6	7	6	3	2	0	0	7	7	7	7	6	7	7	7	6	6	5	6	5	2	6	5	7	1	59	0	1	0	0	0	0	1	0	0	1	0	0	0	0.216654	0.386585	0.418429	0.748757	-0.0524489	-1
7	7	7	7	3	2	1	0	7	7	7	7	7	7	7	7	7	7	7	7	1	3	7	1	7	1	64	0	0	1	0	0	0	1	0	0	0	0	0	1	0.171119	0.482206	0.791959	1.65242	-1.08374	-1
7	7	0.7	7	4	3	1	1	6	1	6	6	7	7	7	7	1	6	2	6	6	2	2	6	5	0	53	0	1	0	0	0	1	0	0	1	0	0	0	0	1.25237	-0.461854	-0.886463	-1.12994	-0.300634	-1
7	6	2	6	2	1	1	0	7	7	7	7	7	7	7	7	1	6	6	7	7	7	6	7	7	0	59	0	0	1	1	0	0	1	0	0	0	0	0	1	0.89186	0.259062	0.324582	-0.235304	1.57124	-1
7	7	7	7	3	2	1	0	6	5		6	7	6	6	6	4	4	4	5	3	3	2	3	4	1	58	0	1	0	0	1	0	1	0	0	1	0	0	0						-1
6	1	6	6	3	2	0	0	7	7	7	7	7	4	4	2	3	3	0.7	6	4	4	4	4	6	1	81	0	0	1	0	0	1	0	0	0	0	0	1	0	-1.54163	0.533093	0.811513	-1.03768	-0.729923	-1
7	5	1	4	3	2	0	1	6	6	6	6	6	6	6	6	2	2	2	6	5	2	2	6	6	0	34	0	0	1	0	0	1	0	0	0	1	0	0	0	0.125684	0.357645	-0.444195	-1.42117	-0.495254	-1
6	6	5	6	2	1	1	1	6	5	6	5	5	5	2	3	2	2	6	6	3	2	6	3	3	0	57	0	0	1	0	0	0	1	0	0	0	0	1	0	-2.12122	-0.584251	-0.177621	-0.140409	-0.459768	-1
6	6	1	5	2	1	1	1	7	6	2	2	6	6	6	6	1	2	2	6	6	1	5	6	6	0	72	0	0	1	0	1	1	0	0	0	1	0	0	0	0.236681	1.42395	-3.75864	-1.41841	0.0270075	-1
7	5	6	6	3	2	0																			1	63	1	0	0	0	0	0	1	0	0	1	0	0	0						-1
7	7	7	7		2		1																		1		0	0	0	0	0	0	0	0	0	0	0	0	0
6	7	7	4	3	2	0	0	6	6	7	7	7	7	7	6	3	6	3	7	1	1	1	1	4	1	68	1	0	0	0	1	1	0	0	0	1	0	0	0	0.571537	0.108802	0.817849	-0.362301	-2.67036	-1
6	6	6	6	3	2	1	1	6	6	7	7	6	6	5	5	5	6	4	6	1	1	4	4	6	1	75	0	1	0	0	1	0	1	0	0	1	0	0	0	-0.769213	-0.0387506	0.617737	0.642095	-1.29523	-1
7	7	7	7	3	2	0	1	5	7	7	7	7	7	7	7	7	7	6	4	7	3	4	4	4	1	54	0	0	1	0	0	0	1	0	1	0	0	0	0	0.532599	-1.02369	0.966528	1.02079	-0.055861	-1
6	6	6	6	4	2	1	0	6	4	4	4	4	2	4	4	4	4	4	6	6	6	4	4	6	1	62	1	0	0	0	0	0	1	0	0	0	0	0	1	-2.73697	0.178311	-1.9759	0.52145	0.775406	-2
2	2	4	2	1	1	1	1	6	4	6	6	6	6	6	6	4	4	4	6	4	4	4	6	4	0	71	0	0	1	0	1	1	0	0	0	0	1	0	0	-0.105516	-0.495641	-0.414912	-0.148381	0.13346	0
6	7	0.8	0.8	2	1	0	0	6	6	6	6	4	4	4	4	1	1	1	6	7	4	5	6	5	0	82	1	0	0	0	1	1	0	0	0	1	0	0	0	-1.89302	-0.0904173	-0.209201	-1.53106	0.752522	-1
2	2	2	2	1	1	0																			0	71	1	0	0	0	0	0	0	1	0	0	1	0	0						0
6	1	6	1	3	2	0	0	4	6	6	6	7	4	5	5	4	4	4	6	4	1	6	1	6	1	42	0	0	1	0	0	0	1	0	0	0	0	0	1	-1.0448	-0.418876	0.387997	0.0561401	-0.972323	-1
7	7	2	6	2	1	0	0	6	5	5	6	5	5	5	5	1	5	5	7	7	1	5	3	6	0	71	1	0	0	0	1	1	0	0	0	1	0	0	0	-1.06559	0.182191	-0.628697	-0.186406	-0.182797	-1
5	7	5	5	3	2	1	0	7	5	6	7	6	6	6	6	7	7	2	7	5	2	1	7	7	1	75	0	0	1	0	0	0	0	1	0	0	1	0	0	-0.13602	1.0404	-0.623966	0.479449	-0.73813	-1
7	7	0.7	7	4	2	0	0	4	5	7	7	7	7	7	7	1	1	1	1	6	1	7	4	2	0	69	1	0	0	0	1	1	0	0	0	1	0	0	0	0.957504	-2.70265	1.44815	-2.09332	0.117183	-2
5	1	7	4	3	3	1	0	1	1	4	7	7	7	6	6	2	5	5	1	1	1	1	6	1	1	72	0	0	1	0	0	1	0	0	1	0	0	0	0	0.688193	-3.93434	-0.0937948	-0.167287	-0.492092	0
6	6	0.7	4	2	1	0	0	7	7	7	7	6	6	6	4	4	1	5	7	7	7	4	4	7	0	77	0	0	1	0	0	0	1	0	0	0	0	0	1	-0.651617	0.587955	0.62952	-0.714579	0.625058	-1
7	4	5	5	3		1	1	6	5	6	6	6	4	4	4	6	6	5	6	4	4	5	4	6	1	72	0	0	1	0	0	0	1	0	0	0	0	0	1	-1.75764	-0.0518351	-0.199967	1.14104	-0.0472447
7	7	1	4	2	1	1	0	7	7	7	7	7	7	7	7	1	7	7	7	4	4	4	4	7	0	46	0	1	0	0	0	0	1	0	0	1	0	0	0	0.791534	0.394266	0.50554	0.240255	-0.240002	-1
7	7	0.7	6	3	1	1	0	7	5	7	7	5	5	5	5	1	1	5	7	6	2	3	7	6	0	71	0	0	1	0	0	0	0	1	0	0	1	0	0	-0.821324	0.211101	0.187779	-1.08671	0.223316	-2
7	7	1	5		2	1	0	3	1	6	6	6	6	6	6	1	1	1	1	7	3	5	6	6	0	70	1	0	0	0	0	1	0	0	1	0	0	0	0	0.114346	-2.63639	-0.110473	-1.88047	1.29027
5	5	3	5			0	0			7	7	7	7	7	7	1	7	6	5	2	2	5	6	2	1	85	0	1	0	0	1	1	0	0	1	0	0	0	0
7	7	7	7	3	2	1																			1	72	0	0	1	0	0	0	1	0	0	0	0	0	1						-1
6	7	2	4	3	3	0	0	5	6	6	6	6	6	6	6	5	6	3	5	2	2	2	2	4	1	61	0	1	0	0	1	0	1	0	0	1	0	0	0	-0.343103	-0.496821	0.12042	0.321241	-1.68281	0
5	4	4	5	2	1	1		7	7	7	7	7	7	4	6	4	4	4	6	6	4	4	7	7	0		0	0	0	0	0	0	0	0	0	0	0	0	0	0.145011	0.62298	0.275109	-0.440597	0.323502	-1
5	2	0.7	1	2	2	1	1	4	4	7	7	6	4	6	6	0.7	0.7	0.7	6	6	6	7	7	7	0	85	1	0	0	0	0	0	1	0	0	0	1	0	0	-0.552902	-1.01709	0.517766	-1.83939	1.69811	0
6	6	0.7	5	2	1	1	0	6	6	6	6	6	6	6	6	0.7	1	1	6	6	6	0.7	6	6	0	59	0	0	1	1	0	1	0	0	0	0	1	0	0	0.241593	0.341038	-0.455856	-2.15366	0.125435	-1
7	7	7	6	3	2	1	1	7	7	7	7	7	7	7	7	7	7	7	7	1	1	7	7	7	1	77	0	1	0	0	0	0	1	0	0	0	0	1	0	0.453157	0.479439	0.278428	1.65368	-0.2644	-1
7	6	6	6	3	2	1	0	7	4	4	1	6		1	3	1	1	1	5	1	1	7	7	7	1	76	1	0	0	1	0	0	1	0	0	0	0	1	0						-1
7	6	6	6	2	1	1	1	7	6	7	7	5	1	2	3	3	6	1	7	1	1	2	7	7	1	43	0	0	1	0	0	0	1	0	0	0	0	1	0	-3.08999	0.867422	0.144478	0.25923	-1.18866	-1
7	5	7	6	3	2	1	0	6	6	6	6	6	6	6	6	4	4	4	6	6	4	4	6	6	1	73	1	0	0	1	0	1	0	0	0	1	0	0	0	-0.132202	0.117739	-0.392189	-0.220806	0.412208	-1
6	7	1	4	2	1	0	0	7	6	7	7	5	5	5	4	2	1	1	7	7	6	5	4	6	0	58	0	0	1	1	0	0	1	0	0	0	0	0	1	-1.27347	0.415406	0.577674	-1.61582	0.458508	-1
7	2	7	4	3	2	1	1	7	7	7	7	7	4	7	4	7	7	4	7	6	4	4	4	6	1	63	0	0	1	0	1	1	0	0	0	1	0	0	0	-0.89588	0.65529	0.590169	0.973404	-0.380789	-1
5	6	6	6	2	2	0	0	5	5	7	7	7	7	7	7	2	6	6	1	4	1	1	4	1	1	57	0	1	0	0	0	1	0	0	1	0	0	0	0	0.964333	-2.53995	1.19846	-0.0645096	-1.00546	0
7	7	0.7	7	1	1	1																			0	70	0	0	1	0	0	0	0	1	0	0	0	0	1						0
7	6	7	6	3	2	0	0	7	7	7	7	7	7	7	7	7	7	6	4	4	4	4	7	7	1	67	0	0	1	0	0	0	0	1	0	1	0	0	0	0.572179	-0.0757373	0.353825	1.25169	0.323179	-1
						0	1	7	7	7	7	7	7	7	7	5	5	5	7	7	7	7	7	7	0	63	0	0	1	0	0	0	1	0	0	0	0	1	0	0.662206	0.450784	0.297287	0.156479	1.55328
6	7	2	1	4	2	0	0	1	1	7	7	5	5	7	2	1	1	1	1	1	1	1	1	1	1	81	1	0	0	0	1	1	0	0	1	0	0	0	0	-1.2917	-4.19781	1.73166	-1.55832	-1.50261	-2
6	6		6	3	2	1	1	5	6	7	7	7	7	1	7	1	6	6	4	1	1	5	6	1	0	67	0	0	1	0	0	1	0	0	0	1	0	0	0	-0.150336	-1.74686	1.04153	0.0766873	-0.728454	-1
2	6	1	1	1	1	0	0		7	7	7	7	7	7	7	2	5	6	6	5	2	6	7	6	0	62	1	0	0	0	0	1	0	0	1	0	0	0	0						0
6	7	0.7	5	2	1	0	0	7	7	7	7	6	5	6	6	4	4	4	7	7	5	7	6	7	0	56	1	0	0	0	0	0	1	0	0	0	0	1	0	-0.556639	0.504866	0.418363	-0.103121	1.07147	-1
6	7	7	7	3	2	1	1	7	6	7	7	7	7	7	7	6	7	6	7	5	4	2	4	5	1	56	0	0	1	0	0	1	0	0	0	1	0	0	0	0.672742	0.39143	0.371154	0.803431	-0.740642	-1
2		2	6	1	1	1	1	7	7	7	7	7	7	6	6	7	7	6	7	0.8	0.8	4	7	7	1	88	0	0	1	1	0	0	1	0	0	0	0	0	1	0.201278	0.770477	0.184768	1.3733	-0.937132	0
7	7	6	6	3	2	0	1	7	7	7	7	7	7	7	7	7	7	6	7	6	2	5	6	6	1	64	0	0	1	0	0	0	1	0	0	0	0	0	1	0.60378	0.59266	0.299936	1.06823	-0.0953635	-1
7	7	1	7	2	1	1	1	7	6	5	4	7	7	7	6	1	6	6	7	7	5	4	4	5	0	69	0	0	1	0	0	0	0	1	0	1	0	0	0	0.785246	0.64138	-1.5083	-0.282507	0.27525	-1
7	6	6	2	4	3	0	1	7	7	7	7	7	6	7	7	7	7	5	7	2	2	7	6	3	1	74	1	0	0	0	1	0	1	0	0	1	0	0	0	0.23097	-0.0349434	0.60433	1.23521	-0.498258	-1
7	0.7	7	0.7	3	1	0	0	7	7	7	7	7	7	6	7	3	3	3	7	6	6	4	6	7	0	75	0	0	1	0	1	0	1	0	0	1	0	0	0	0.725458	0.780309	0.288074	-1.07162	0.435343	-2
7	1	1	1	3	2	1	1	7	7	7	7	5	5	5	5	7	7	5	7	4	4	1	3	5	1	67	1	0	0	0	1	0	1	0	0	0	1	0	0	-1.43002	0.594513	0.521695	1.3041	-1.19115	-1
6	4	7	6	2	1	0	0	6	6	6	6	6	6	6	6	7	7	4	4	4	7	7	7	7	1	73	1	0	0	0	1	0	1	0	0	0	0	1	0	-0.533331	-0.481586	-0.346869	1.28207	1.49482	-1
7	7	1	7	1	1	1	1	7	7	7	7	7	2	5	5	1	5	4	7	7	1	1	7	7	0	59	0	0	1	0	0	0	0	1	0	1	0	0	0	-0.955178	0.938471	0.223384	-0.533818	-0.476103	0
6	6	6	6	3	2	1	0	7	7	7	7	3	3	2	2	5	4	4	7	4	4	1	1	7	1	69	0	0	1	0	0	0	1	0	0	0	0	0	1	-3.77288	0.871415	0.699758	0.657192	-1.28752	-1
2	1	6	1	2	1	1	0	2	2	6	6	6	6	6	5	2	6	6	5	2	2	4	6	2	1	67	0	1	0	0	0	0	1	0	1	0	0	0	0	-0.284439	-2.76283	0.091846	0.399153	0.0989614	-1
6	7	6	6	3	2	1	1	7	6	7	6	6	5	6	6	3	5	5	6	1	1	1	1	7	1	68	0	0	1	1	0	0	1	0	0	0	0	1	0	-0.560155	0.605837	0.211896	0.222797	-2.23108	-1
5	6	2	7	2	1	0	0	6	7	7	7	7	6		6	1	4		6	5	3	7	7	6	0	81	0	0	1	0	1	0	0	1	0	0	1	0	0						-1
4	7	1	7	2	2	0	1	7	7	7	7	7	7	7	7	4	7	7	7	7	1	1	7	5	0	51	1	0	0	0	0	1	0	0	1	0	0	0	0	0.998388	0.535368	0.181982	0.456838	-0.516903	0
7	7	5	4	3	3	0	0	2	2	2	2	7	7	7	6	4	7	7	1	1	1	1	5	4	1	66	0	1	0	0	1	0	1	0	1	0	0	0	0	0.695584	-2.23809	-3.17057	1.13994	-0.481692	0
2	1	5	2	2	2	0	0	7	7	7	7	7	7	7	7	7	7	5	7	6	4	2	6	6	1	65	0	0	1	0	1	0	0	1	0	1	0	0	0	0.703919	0.785438	0.182231	0.766395	-0.311561	0
7	7	4	6	3	2	0	0		6	7	7	7	7	4	6	1	4	4	7	5	5	4	7	4	0	83	0	0	1	1	0	1	0	0	0	1	0	0	0						-1
7	6	7	6		4	1	1	7	7	7	7	7	7	7	7	7	7	7	7	7	7	4	7	7	1	70	0	0	1	0	1	0	1	0	0	0	0	0	1	0.600637	0.586295	0.15529	1.20633	1.11413
7	1	7	6	3	2	0	0	7	7	7	7	7	7	6	6	7		76	6	3	1	6	7	6	1	66	0	0	1	0	1	0	1	0	0	1	0	0	0						-1
6	2	2	1	3	1	0	0	6	5	4	4	2	2	4	1	1	2	1	3	2	1	1	4	3	1	81	0	0	1	1	0	1	0	0	0	1	0	0	0	-3.69245	-0.75975	-1.4861	-0.627596	-1.05559	-2
7	6	1	7	2	1	1	0	7	7	7	7	6	5	6	6	4	4	4	6	6	4	6	5	7	0	55	0	0	1	0	0	0	0	1	0	0	0	1	0	-0.576091	0.339425	0.536006	-0.0659127	0.465496	-1
4	1	4	1	1	2	0	0	7	1	1	1	4	5	1	4	1	1	1	7	6	1	1	7	7	1	74	0	0	1	0	0	1	0	0	1	0	0	0	0	-1.69754	1.81433	-5.39225	-1.5551	-0.181979	1
6	7	1	3	3	1	0	1	7	7	7	7	7	7	7	7	1	6	6	7	7	7	7	7	7	0	83	0	0	1	0	1	0	1	0	0	0	1	0	0	0.854281	0.193816	0.362373	-0.195302	1.74084	-2
7	7	4	4	3	2	0	0	6	7	7	7	7	7	7	7	2	6	6	6	7	7	7	7	7	0	65	0	1	0	0	1	0	1	0	0	1	0	0	0	0.771817	-0.319019	0.51468	0.0237493	1.87211	-1
4	7	6	1	2	2	0	0	6	4	7	7	7	6	5	5	6	4	4	6	6	4	4	4	6	1	73	1	0	0	0	0	1	0	0	1	0	0	0	0	-0.352865	-0.172506	0.470284	0.000851711	-0.11494	0
6	6	6	6	3	2	0	0	7	7	7	7	7	7	7	7	7	7	7	7	1	1	7	6	6	1	72	0	0	1	0	0	0	1	0	0	0	0	1	0	0.426985	0.332965	0.428026	1.63325	-0.517001	-1
3	6	6	3	3	3	0	0	6	2	2	6	6	6	6	6	2	6	5	5	3	3	2	5	2	1	72	0	1	0	0	1	1	0	0	1	0	0	0	0	0.109414	-0.940444	-2.00158	0.140343	-0.445355	0
7	7	2	2	4	3	1	0	6	6	6	6	6	5	5	5	5	5	5	5	3	2	4	4	4	1	62	0	1	0	0	0	0	1	0	0	1	0	0	0	-0.973297	-0.435604	0.0263431	0.633252	-0.747698	-1
6	7	1	5	3	3	1	0	6	5	6	6	6	6	4	6	2	6	4	6	5	3	1	6	4	1	65	0	1	0	0	1	0	0	1	1	0	0	0	0	-0.246538	-0.133724	-0.476728	-0.273423	-0.488168	0
6	2	4	5	2	1	1	1	7	7	7	7	7	6	6	6	5	5	4	6	4	4	3	4	5	0	69	0	0	1	0	1	0	1	0	0	0	0	0	1	0.0463539	0.300613	0.637978	0.0666745	-0.777412	-1
5	1	1	4	3	2	1	0	5	5	5	5	5	5	5	5	5	5	5	5	5	5		5	5	1	63	0	0	1	0	0	1	0	0	0	0	1	0	0						-1
6	6		6	2	4	1	0	7	7	7	7	7	7	7	7	7	4	4	7	7	4	6	6	7	0	87	0	0	1	0	1	0	1	0	0	0	1	0	0	0.619773	0.797291	0.289512	0.0764763	0.507047	2
7	5	7	5	4	2	1	0	7	7	7	7	5	3	1	6	7	3	1	7	2	2	2	1	7	1	31	0	0	1	0	1	0	1	0	0	0	0	0	1	-2.53356	1.39006	0.535567	0.113023	-2.26958	-2
6	6	4	6	3	2	0																			0	74	0	0	1	0	1	1	0	0	0	0	0	0	1						-1
7	2	7	7	3	1	0	0	4	4	7	1	7	7	7	7	1	5	5	5	2	2	1	6	1	1	58	0	1	0	0	0	0	1	0	1	0	0	0	0	1.19352	-1.18634	-1.73047	-0.569062	-0.858262	-2
7	7	7	7	2	2	1	0	7	7	7	7	7	7	7	7	7	7	7	7	1	5	5	7	7	1	56	1	0	0	0	0	0	1	0	0	0	0	0	1	0.47146	0.472444	0.229538	1.59394	0.132756	0
5	1	1	5	2	2	1	0	1	1	5	5	7	7	7	5	2	2	7	1	1	1	1	1	1	0	49	0	1	0	0	1	1	0	0	1	0	0	0	0	0.472912	-3.87215	0.0304936	-0.418651	-1.28382	0
3	2	2	4	1	1	1	1	5	6	7	7	7	7	7	6	1	6	6	6	4	1	1	3	6	1	78	0	0	1	1	0	1	0	0	0	1	0	0	0	0.721478	-0.385874	0.746727	-0.26741	-1.32409	0
7	7	5	7	4	2	1	1	7	7	7	7	6	3	1	1	5	5	6	7	7	1	1	1	7	1	39	0	0	0	0	1	0	1	0	0	0	0	1	0	-3.04858	1.11132	0.799601	0.699397	-1.6501	-2
6				3	2	0	1	6	2	2	2	7	7	7	7	1	7	7	1	1	1	1	6	2	1	66	1	0	0	0	1	0	1	0	1	0	0	0	0	1.21172	-1.47948	-3.51131	0.502549	-0.645996	-1
3	2	0.7	1	2	2	0	0	2	0.7	0.7	7	7	7	7	7	2	7	7	2	2	4	1	1	1	0	60	0	1	0	1	0	0	0	1	1	0	0	0	0	0.856472	-3.28163	-1.24978	0.610718	-0.709756	0
3	2	1	1	1	1	1	0	7	7	7	7	6	4	2	2	1	1	1	6	7	7	5	6	6	0	65	0	0	1	0	0	0	1	0	0	0	0	0	1	-2.04023	0.33787	0.698585	-1.74304	0.93502	0
6	6	0.8	6	3	2	0	0	4	1	7	7	7	6	6	6	2	5	5	6	5	4	6	6	6	0	59	1	0	0	0	0	1	0	0	0	1	0	0	0	0.224329	-1.61771	0.353256	-0.228511	1.0114	-1
7	7	7	5	3	2	0		7	7	7	7	7	7	7	7	5	6	4	7	7	4	1	4	7	1	49	0	0	1	1	0	0	0	1	0	1	0	0	0	0.803867	1.03721	0.266824	-0.0907687	-0.696116	-1
7	7	2	6	3	2	1	0	4	4	7	7	7	7	7	7	1	4	4	5	6	4	4	4	4	0	46	0	0	1	0	0	1	0	0	0	1	0	0	0	0.954622	-1.61876	0.859363	-1.07141	0.207487	-1
7	6	6	6	3	2	1	1	7	7	7	7	6	5	2	4	6	6	4	7	1	1	4	7	7	1	61	0	1	0	0	1	0	1	0	0	1	0	0	0	-1.71749	0.926923	0.235985	0.961736	-0.94508	-1
5	7	4	6	3	2	0	0	4	5	7	7	5	5	7	6	5	4	4	4	4	4	7	7	7	0	53	1	0	0	0	1	0	1	0	0	1	0	0	0	-0.834997	-1.52918	0.650081	0.46083	1.37316	-1
7	1	0.7	7	3	3	1	0	7	7	7	7	7	7	4	4	4	1	1	7	6	5	6	4	6	0	70	0	0	1	0	0	0	1	0	0	0	0	0	1	-0.359287	0.778805	0.691581	-1.57392	-0.0706456	0
4	4	5	4	3	2	0	0	7	7	7	7	7	7	7	7	4	4	4		6		4	4	4	1	79	0	0	1	1	0	1	0	0	0	1	0	0	0						-1
6	1	6	6	3	3	0	0	6	7	7	7	7	7	6	6	6	6	4	7	2	2	2	2	5	1	61	0	0	1	0	1	0	0	1	0	1	0	0	0	0.189573	0.421111	0.750897	0.411545	-2.02249	0
6	5	1	3	4	3	1	1	6	7	7	7	7	7	7	6		7	7	6	1	1	1	1	1	0	60	1	0	0	0	1	0	1	0	0	1	0	0	0						-1
6	7	7	2	3	2	1	0	5	6	7	7	7	7	7	7	1	4	4	5	6	5	1	7	4	1	54	0	1	0	0	0	1	0	0	1	0	0	0	0	1.1631	-0.93488	0.57662	-1.17804	0.299274	-1
7	7	7	6	3	3	1		7	6	6	6	7	7	7	7	7	7	7	7	1	1	6	7	7	1	62	0	1	0	1	0	0	0	1	0	1	0	0	0	0.536992	0.654119	-0.678005	1.64428	-0.357656	0
7	7	7	6	3	1	0	0	7	7	7	7	6	5	5	5	6	7	4	7		1	7	6	6	1	71	0	0	1	0	1	0	1	0	0	0	0	1	0						-2
3	2	5	3	2	2	0	0	6	7	7	7	5	4	1	1	7	7	4	7	1	1	7	1	7	1	75	0	0	1	0	0	0	1	0	0	0	0	0	1	-3.59032	0.449822	1.0305	1.73495	-1.47596	0
7	6	6	5	3	2	0	0	7	7	7	7	7	7	7	7	7	7	7	7	7	7	4	4	4	1	70	0	0	1	1	0	0	0	1	0	0	0	0	1	0.522124	0.146873	0.604084	1.14505	0.356324	-1
6	6	4	5	2	1	0	1	6	7	7	7	7	7	4	4		1	1	7	7	6	7	7	7	0	54	0	0	1	0	0	1	0	0	0	1	0	0	0						-1
7	7	7	7	4	2	0	0	7	6	6	6	7	5	6	6	6	6	6	6	0.7	0.7	6	6	6	1	73	1	0	0	0	0	0	1	0	0	0	0	1	0	-0.355534	0.292366	-0.376933	1.29256	-0.649987	-2
6	7	2	2	3	2	0	0	6	6	7	7	7	7	7	7	7	6	4	6	5	4	1	4	5	1	64	0	0	1	1	0	1	0	0	0	1	0	0	0	0.674993	0.0851102	0.466424	0.392934	-0.919908	-1
6	6	6	5		3	1	0	3	3	3	3	7	7	7	7	2	5	5	4	2	2	3	6	6	1		0	1	0	0	0	0	1	0	1	0	0	0	0	1.01246	-1.03442	-2.72077	-0.0884953	0.0177419
4	2	2	3	2	2	0	1	7	6	6	6	4	4	5	3	6	6	3	7	4	4	4	4	5	1	88	0	0	1	1	0	0	1	0	0	0	1	0	0	-2.38947	0.477879	-0.292166	0.923517	-0.390158	0
7	6	0.7	6	3	1	1	1	7	7	7	7	7	4	1	1	0.7	1	6	7	7	0.7	4	6	7	0	72	0	0	1	0	0	0	0	1	0	0	0	1	0	-2.01255	0.783771	0.641773	-1.02135	-0.159848	-2
7	7	7	6	3	2	1	1	7	7	7	7	7	6	5	5	6	6	6	7	7	4	7	7	7	1	60	0	0	1	0	0	0	1	0	0	0	0	1	0	-0.422635	0.567406	0.35167	0.863569	1.00434	-1
7	5	6	5	3	2	1	1	7	1	1	1	7	7	7	7	7	7	7	7	1	5	4	7	6	1	76	0	1	0	0	1	0	1	0	0	1	0	0	0	0.802672	1.0359	-5.25387	1.71902	0.366522	-1
7	7	7	4	3	2	0	0	7	7	7	6	6	5	1	1	1	1	1	7	1	1	1	1	7	1	80	0	0	1	0	0	0	1	0	0	0	0	1	0	-2.22795	1.33596	0.438166	-1.65853	-2.68056	-1
6	6	7	6	4	2	1	1	7	6	7	7	7	6	6	6	4	6	6	6	6	4	4	6	6	1	66	0	0	1	1	0	0	1	0	0	1	0	0	0	0.143183	0.0936593	0.375435	0.407072	0.3209	-2
6	5	0.7	6	3	2	1	1	6	6	6	6	6	6	6	6	1	1	1	6	6	5	5	6	6	0	55	0	0	1	0	0	1	0	0	0	1	0	0	0	0.0774632	0.108463	-0.30479	-1.93052	0.661445	-1
2	4	1	1	1	1	0	0	6	6	6	6	6	6	6	6	6	6	7	7	6	4	4	6	6	0	68	1	0	0	0	0	1	0	0	0	1	0	0	0	-0.313365	0.249147	-0.473578	1.11646	0.481324	0
7	7	7	7	4	2	1	1	7	7	7	7	7	7	7	7	7	7	6	7	6	5	6	7	7	1	75	0	0	1	0	0	0	1	0	0	0	0	0	1	0.549731	0.570772	0.20815	1.14386	0.879094	-2
7	6	6	6	3	2	0	0	6	6	7	7	7	7	7	7	7	7	6	5	1	1	1	6	5	1	52	1	0	0	0	0	0	0	1	0	1	0	0	0	0.666046	-0.312531	0.402567	1.23413	-1.38115	-1
6	5	6	5	2	1	0	0	6	6	7	7	5	5	7	7	5	5	5	7	4	4	7	6	6	0	69	1	0	0	0	1	0	1	0	0	0	0	0	1	-0.643961	-0.228298	0.43381	0.743334	0.738804	-1
6	2	2	4	3	1	0																			0	74	0	0	1	0	0	0	1	0	0	0	1	0	0						-2
6	6	1		2	1	1		7	7	7	7	7	7	5	5	2	2	2	7	6	7	5	6	6	0	66	0	0	1	0	1	0	1	0	0	0	0	1	0	0.194073	0.558691	0.496669	-1.59776	0.67568	-1
5	7	7	3	3	3	1	0	7	7	7	7	7	7	7	7	7	7	7	7	7	4	1	6	2	1	64	0	0	1	0	0	0	1	0	0	1	0	0	0	0.794233	0.105106	0.436429	0.97658	-0.418248	0
7	1	0.7	6	3	2	1	1	7	7	7	7	7	7	7	7	7	7	7	7	7	7	7	7	7	0	63	0	0	1	1	0	0	1	0	0	0	0	0	1	0.4879	0.390557	0.268664	1.32633	1.62291	-1
6	6	5	5	3	2	1	0	6	4	7	7	7	7	7	7	4	7	6	5	4	4	4	6	3	1	59	0	1	0	0	1	0	1	0	1	0	0	0	0	0.804912	-1.26309	0.519374	0.581609	0.145124	-1
	7			2	2	0																			1		0	0	0	0	0	0	0	0	0	0	0	0	0						0
5	5	7	6	1	1	1	0	7	7	7	7	7	5	5	5	4	4	4	7	7	7	7	7	7	0	69	0	0	1	0	0	0	1	0	0	0	0	0	1	-0.572726	0.515033	0.414896	-0.195062	1.50637	0
6	2	7	6		2	0	0	6	6	7	7	7	6	6	5	4	4	7	6	6	6	2	6	6	1	71	1	0	0	1	0	1	0	0	0	1	0	0	0	-0.0161618	-0.212034	0.507354	0.136646	0.533234
7	1	6	5	4	3	0	0	6	7	7	7	7	7	7	7	1	7	7	6	5	1	6	7	5	1	70	0	0	1	0	1	0	0	1	0	1	0	0	0	0.911403	-0.524298	0.603365	0.245783	0.323614	-1
7	7	7	7	2	1	1	1	7	7	7	7	7	7	5	5	7	7	5	7	1	1	4	4	6	1	63	0	0	1	0	0	0	1	0	0	0	0	0	1	-0.271729	0.737214	0.520158	1.16687	-1.62369	-1
7	7	7	7	4	1	0	0	7	7	7	7	7	7	7	7	4	6	6	7	7	7	4	7	7	1	72	0	0	1	1	0	0	0	1	0	0	0	0	1	0.799481	0.525667	0.20136	0.246716	1.14041	-3
7	7	0.7	1	2	4	1	0	7	7	7	7	7	7	7	7	7	7	7	7	7	7	7	7	7	0	59	0	0	1	0	1	0	1	0	0	1	0	0	0	0.4879	0.390557	0.268664	1.32633	1.62291	2
7	1	7	5	3	2	1	1	7	7	6	7	7	7	7	7	4	3	5	7	1	1	4	6	6	1	83	0	1	0	0	1	0	1	0	0	1	0	0	0	0.81713	0.664359	-0.0197309	-0.227737	-1.01985	-1
7	7	4	6	3	2	0	0	4	7	7	7	7	7	7	7	7	7	5	7	1	1		7	7	1	69	1	0	0	0	1	0	1	0	0	1	0	0	0						-1
5	1	1	5	3	3	1	0	2	1	7	7	7	7	7	7	2	7	5	1	1	1	1	5	1	1	64	0	1	0	0	1	1	0	0	1	0	0	0	0	0.963	-3.97177	1.05585	0.131864	-0.844477	0
7	6	6	4		3	0	0	7	6	7	6	7	7	7	7	4	6	6		5	5	7	7	7	1	76	0	1	0	0	0	0	0	1	0	0	1	0	0
6	6	6	6	3	2	0	0	7	7	7	7	7	7	7	7	1	6	6	7	6	6	1	7	7	1	68	0	0	1	1	0	0	0	1	0	0	1	0	0	1.07396	0.600107	0.137251	-0.380756	0.40871	-1
7	7	0.7	7	3	2	0	0	7	6	5	6	7	7	7	7	0.7	4	6	6	5	1	0.7	7	6	0		0	0	1	1	0	1	0	0	0	1	0	0	0	1.25369	0.572791	-1.05524	-0.761835	-0.541124	-1
6	2	2	2	2	2	1	0	3	2	2	2	7	7	7	7	2	2	4	6	4	1	4	7	5	1	42	0	0	1	0	0	1	0	0	0	1	0	0	0	1.21393	-0.477327	-3.75226	-1.01677	0.286642	0
7	7	1	7	3	1	1	1	7	7	7	7	7	7	7	7	1	5	5	7	7	1	4	4	7	0	52	0	0	1	0	1	0	0	1	0	0	0	0	1	0.956802	0.707026	0.457482	-0.748989	-0.531594	-2
6		1	7	1	1	0	1	7	7	7	7	5	5	1	4	1	1	3	7	7	3	7	6	7	0	73	0	0	1	0	1	0	1	0	0	0	1	0	0	-1.93354	0.661692	0.499595	-1.2908	0.723702	0
5	6	6	5	3	2	0	1	6	7	7	7	7	7	5	7	7	7	5	6	5	1	7	7	7	1	48	1	0	0	0	0	0	1	0	0	0	0	1	0	0.186751	0.224686	0.359153	1.08117	0.214017	-1
6	5	5	2	3	2	0	0	4	6	6	6	4	4	4	4	4	4	3	5	5	3	2	6	2	1	78	0	1	0	0	1	0	1	0	1	0	0	0	0	-2.04768	-1.25815	0.0913715	0.00922096	-0.0889137	-1
7	7	7	7	2	1	0	0	6	6	7	7	5	5	5	5	5	2	2	7	6	2	1	7	7	1	67	1	0	0	0	0	1	0	0	0	0	1	0	0	-0.988532	0.697073	0.0969424	-0.757044	-0.380404	-1
6	7	0.7	6	3	2	0	0	7	7	7	7	7	7	7	7	4	4	5	7	6	6	6	5	6	0	79	0	0	1	1	0	0	0	1	0	0	0	1	0	0.696878	0.360619	0.526073	-0.244254	0.659384	-1
7	7	1	7	3	2	0	0	5	5	7	7	6	6	4	7	5	2	2	7	5	5	6	6	4	0	69	0	0	1	0	1	0	0	1	1	0	0	0	0	-0.370953	-0.483482	0.520546	-0.772115	0.503518	-1
5	1	1	1	3	2	0	0	6	6	7	7	7	7	2	3	1	5	5	7	3	2	2	4	5	1	62	0	0	1	0	0	1	0	0	0	1	0	0	0	-0.723351	0.13164	0.704902	-0.528414	-1.31527	-1
6	7		7	2	1	1	1	7	7	7	7	6	3	4	7	1	1	6	7	7	7	1	7	7	0	75	0	0	1	0	0	0	1	0	0	0	0	1	0	-0.84643	0.672059	0.216657	-0.927389	0.876559	-1
5	6	1	5	2	2	1	0	7	7	7	7	7	4	5	4	2	3	3	6	7	2	6	6	6	0	75	0	0	1	0	0	0	0	1	0	0	0	1	0	-0.841535	0.30323	0.655071	-0.920954	0.256569	0
6	2	6	6	2	1	0	0	6	6	6	6	6	6	6	6	4	4	6	5	4	4	4	5	5	0	67	1	0	0	0	1	0	0	1	0	1	0	0	0	-0.239012	-0.456837	-0.120192	0.286493	0.125943	-1
7	7	7	6			0	0	7	7	7	7	7	7	7		7	7	7	7			7		7	1	73	1	0	0	0	0	0	0	1	0	1	0	0	0
7	7	7	7	3	2	1	1	7	7	7	7	7	7	4	6	7	7	2	7	5	1	1	4	5	1	66	1	0	0	0	1	0	1	0	0	1	0	0	0	0.0124335	1.11724	0.330813	0.211487	-1.9207	-1
6	6	1	5	2	2	1	0	6	6	6	6	6	6	6	6	6	6	6	7	6	7	6	6	6	0	77	0	1	0	0	1	0	1	0	0	1	0	0	0	-0.415334	0.0813228	-0.395652	1.0197	1.29719	0
6	1	4	2	2	1	1	1	7	7	7	7	7	6	7	7	4	7	6	7	6	5	4	4	6	0	68	0	0	1	0	0	0	1	0	0	0	0	1	0	0.399963	0.433029	0.511114	0.573626	0.00250801	-1
7	7	1	7	2	1	1	1	7	7	7	7	7	7	7	7	1	1	1	7	7	1	1	7	7	1	52	0	0	1	1	0	1	0	0	0	0	1	0	0	1.32157	1.16895	0.0877438	-2.45364	-0.708076	-1
7		6	7	3	2	1	1	7	7	7	7	7	7	7	7	7	7	7	7	4	4	4	7	7	1	52	0	0	1	0	0	0	1	0	0	0	0	1	0	0.583266	0.630737	0.160172	1.37	0.170468	-1
7	7	7	7	3	1	0	1	7	7	7	7	7	7	7	7	7	7	5	7	2	2	7	7	7	1	74	1	0	0	0	0	0	1	0	0	1	0	0	0	0.490606	0.596193	0.241447	1.2152	-0.101016	-2
6	6	6	6	2	2	1	1	7	7	7	7	7	7	7	7	7	7	7	7	7	7	7	7	7	1	78	0	0	1	0	0	0	1	0	0	0	0	0	1	0.4879	0.390557	0.268664	1.32633	1.62291	0
6	6	2	6	3	1	1	1	6	6	6	6	6	6	6	6	2	6	6	6	6	6	4	4	6	0	61	0	0	1	0	0	1	0	0	0	0	0	1	0	-0.196089	-0.168879	-0.177219	0.206017	0.576365	-2
7	1	2	0.8	3	2	0																			1	58	1	0	0	0	1	1	0	0	0	1	0	0	0						-1
3	3	1	1	1	1	1	0	6	7	7	7	7	6	2	5	1	1	4	6	5	6	6	4	5	0	42	1	0	0	0	1	0	0	1	0	1	0	0	0	-0.713639	-0.220746	0.990804	-1.37952	0.372216	0
2	1	1	2	2	2	0	0	7	7	7	7	7	7	2	6	1	5	6	7	5	1	2	5	6	0	88	0	0	1	0	1	0	0	1	0	0	0	1	0	-0.0477235	0.776166	0.398304	-0.477322	-1.04654	0
7	7	0.7	6	3	2	0	0	5	5	6	6	7	7	7	6	1	6	6	6	5	4	1	6	5	0	45	1	0	0	1	0	1	0	0	1	0	0	0	0	0.888	-0.554146	-0.344053	-0.294065	-0.0259483	-1
7	6	1	6	3	1	1	1	7	7	7	7	7	7	2	4	1	1	1	7	7	7	7	7	7	0	67	0	0	1	0	1	0	0	1	0	1	0	0	0	-0.478506	0.74455	0.446826	-2.103	1.28357	-2
6	6	2	6	2	1	1	0	7	6	6	6	4	4	4	4	4	4	4	7	4	4	6	4	7	0	66	0	0	1	0	0	0	1	0	0	0	0	0	1	-2.34219	0.594148	-0.323368	0.444147	0.186867	-1
7	7	0.7	7	3	2	1	1	5	7	7	7	1	1	1	1	1	1	1	7	7	2	1	2	1	0	63	0	1	0	0	1	0	0	1	0	1	0	0	0	-4.9051	-0.641012	1.23711	-1.10688	-1.07208	-1
7	7	7	7	3	2	0	1	7	7	7	7	7	7	7	7	7	7	7	7	1	1	4	7	7	1	61	0	1	0	0	1	0	1	0	0	1	0	0	0	0.565894	0.675178	0.165054	1.53367	-0.773188	-1
6	6	6	6	3	1	1	1			7	7	7	7	4	4	4	4	4	6	6	6	4	4	4	0	78	1	0	0	0	0	1	0	0	0	1	0	0	0						-2
7	5	7	7	4	2	1	0	6	6	7	7	6	6	5	6	7	5	5	7	2	1	7	3	7	1	67	0	0	1	0	1	0	1	0	0	0	0	1	0	-0.819827	0.267732	0.625005	1.04401	-0.8522	-2
4	2	1	4	3	4	1	0	6	6	7	7	6	6	6	6	6	7	6	6	4	5	4	6	5	0	66	1	0	0	0	1	0	1	0	1	0	0	0	0	-0.389116	-0.422243	0.485333	1.22497	0.309525	1
5	6	7	4	3	2	1	0	7	7	7	7	7	6	6	6	5	5	4	6	3	3	6	6	5	1	44	1	0	0	0	1	0	1	0	0	1	0	0	0	0.012363	0.0958512	0.586252	0.245036	-0.187338	-1
7	2	7	6	4	3	0	0	7	7	7	7	7	7	7	7	2	7	7	7	7	4	1	7	7	1	44	0	0	1	0	0	0	1	0	0	1	0	0	0	1.03524	0.658295	0.101292	0.134411	0.205816	-1
6	7	5	4	1	1	1	0	7	7	7	7	7	7	7	6	6	6	7	7	6	6	7	7	6	0	66	0	0	1	0	0	0	1	0	0	0	0	1	0	0.365975	0.191035	0.415032	0.980966	1.29605	0
6	1	7	6	4	3	1	0	6	6	6	6	6	5	7	6	1	5	1	7	6	1	0.7	4	6	1	45	0	0	0	0	0	0	0	1	0	0	1	0	0	0.0524067	0.712649	-0.438102	-1.24173	-1.27053	-1
6	5	6	5	2	1	0	0	7	7	6	5	6	5	4	4	0.7	0.7	5	0.7	0.7	7	5	6	7	1	71	1	0	0	0	1	1	0	0	0	1	0	0	0	-1.18978	-0.93378	-0.204804	-0.662643	0.95371	-1
6	4	0.7	5	2	1	1	1	7	7	7	7	7	7	7	7	1	4	4	7	7	2	3	5	7	0	67	0	0	1	0	0	0	0	1	0	1	0	0	0	1.05374	0.801466	0.341432	-1.17961	-0.384546	-1
6	4	4	4	3	3	1	0	6	5	6	6	7	7	7	7	5	7	3	1	5	5	1	6	1	1	33	0	1	0	0	0	1	0	0	1	0	0	0	0	0.923144	-1.81899	0.00285398	0.120017	-0.126584	0
6	7	4	5	3	2	1	0	5	5	6	7	5	6	6	6	4	4	4	4	6	4	4	5	6	0	66	1	0	0	0	0	0	0	1	0	0	1	0	0	-0.554874	-1.01576	0.236066	-0.054713	0.597736	-1
6	2	7	2	2	2	1	0	6	6	6	6	6	6	6	6	4	4	4	6	6	6	4	6	6	0	62	0	0	1	0	0	0	0	1	0	1	0	0	0	-0.160629	0.0489956	-0.378842	-0.210672	0.780382	0
6	2	5	6	2	1	0		6	6	6	6	6	6	6	6	3	6	6	6	6	6	6	6	6	0	74	1	0	0	0	0	0	1	0	0	0	1	0	0	-0.242556	-0.277837	-0.284243	0.47716	1.28085	-1
2	2	2	2	2	2	1		7	7	7	7	7	7	7	6	5	6	6	7	7	7	7	7	7	0	82	1	0	0	0	1	0	1	0	0	0	1	0	0	0.427343	0.355026	0.345374	0.565632	1.62025	0
4	2	6	6	2	1	1	0	7	7	7	7	7	4	4	4	4	2	2	7	7	7	7	7	7	0	65	1	0	0	0	0	0	1	0	0	0	0	1	0	-1.17115	0.68307	0.463409	-0.873539	1.36959	-1
6	2	5	5	2	1	1	0	7	7	7	7	7	5	4	4	4	4	4	7	7	7	4	5	6	0	60	0	0	1	0	0	0	0	1	0	0	0	1	0	-0.907716	0.602769	0.571549	-0.316721	0.521612	-1
6	5	7	4	2	1	0	0	7	6	6	6	6	6	6	6	3	1	3	6	6	6	7	7	7	0	74	0	0	1	0	1	0	1	0	0	0	0	0	1	-0.11144	0.350033	-0.466279	-1.07357	1.44167	-1
6	6	6	4	2	1	0	0	6	5	7	7	4	4	4	4	4	4	4	6	4	6	6	6	6	0	63	1	0	0	0	0	1	0	0	0	1	0	0	0	-2.30835	-0.581944	0.50452	0.430889	1.07323	-1
4	1	4	4	1	1	0		7	6	7	7	7	7	7	7	4	6	6	7	6	6	4	7	7	0	67	0	0	1	0	0	0	1	0	0	0	0	1	0	0.810941	0.411741	0.117091	0.29639	0.871626	0
7	6	6	6	2	1	0	0	6	6	6	6	6	7	6	6	2	2	2	6	6	6	6	7	6	0	72	0	0	1	0	0	0	1	0	0	1	0	0	0	0.262542	-0.0237022	-0.372583	-1.39464	1.22846	-1
7	1	7	5	2	1	0		7	7	7	7	4	4	4	4	4	4	4	7	7	7	4	4	4	0	77	0	0	1	1	0	0	1	0	0	0	0	0	1	-2.24762	0.095588	0.71351	0.114283	0.550949	-1
7	3	7	7	1	1	0		7	7	7	7	7	7	7	7	1	1	6	7	7	7	6	7	7	0	64	1	0	0	0	1	0	0	1	0	0	0	0	1	0.96925	0.307567	0.405126	-1.26342	1.62234	0
6	5	4	6	1	1	1	0	7	7	7	7	7	7	7	7	4	1	1	7	7	7	0.7	7	7	0	72	0	0	1	0	1	0	1	0	0	0	0	0	1	1.08003	1.1184	0.0688077	-1.87321	0.253924	0
5	5	5	5	1	1	0	0	6	7	7	7	5	5	2	4	1	1	1	5	6	7	6	7	7	0	63	1	0	0	0	0	0	0	1	0	0	0	0	1	-1.75875	-0.17291	0.626161	-1.58578	1.47171	0
7	1	7	2	2	1	1	0	7	3	5	6	6	3	2	6	1	5	1	7	7	7	1	7	7	0	61	0	1	0	0	0	0	1	0	0	0	0	1	0	-1.26991	0.860162	-1.49598	-0.99153	0.643496	-1
6	0.7	2	2	2	1	0	0	7	7	0.7	0.7	7	7	7	6	4	6	6	6	2	7	7	7	7	0	88	1	0	0	0	1	0	0	1	0	0	1	0	0	0.556933	1.45494	-4.7731	0.924526	1.26715	-1
2	2	2	2			0	0	6	6	6	6	4	4	4	4	4	4	4	6	6	6	0.7	6	6	0	72	1	0	0	0	0	0	0	1	0	1	0	0	0	-2.05742	0.16989	-0.459226	0.139999	0.420095
7	2	6	6	2	1	0	0	6	6	6	6	6	6	6	6	2	2	5	6	6	4	2	6	6	0	63	0	0	1	0	0	0	1	0	0	0	0	0	1	0.0697741	0.111108	-0.386118	-0.894776	0.230137	-1
2	1	3	2	1	1	0	0	4	4	4	4	4	4	4	4	4	4	4	4	4	4	4	4	4	0	71	0	0	1	0	1	0	1	0	0	0	0	1	0	-2.20608	-1.20629	-1.53297	0.464891	0.321786	0
6	7	7	7	2	1	0	0	7	7	7	7	7	7	4	4		7	7	7	7	5	1	7	7	0	74	0	0	1	1	0	0	1	0	0	0	0	0	1						-1

## Sheet: Sheet2
variable name	variable description
A11	Woody plants are a problem on my land. 1=strongly disagree, 2=disagree, 3=slightly disagree, 4=neutral, 5=slightly agree, 6=agree, 7=strongly agree
A15	Cedar/juniper has increased on my property in the last ten years. 1=strongly disagree, 2=disagree, 3=slightly disagree, 4=neutral, 5=slightly agree, 6=agree, 7=strongly agree
A16	Mesquite has increased on my property in the last ten years. 1=strongly disagree, 2=disagree, 3=slightly disagree, 4=neutral, 5=slightly agree, 6=agree, 7=strongly agree
A17	Other woody plants have increased on my property in the last ten years. 1=strongly disagree, 2=disagree, 3=slightly disagree, 4=neutral, 5=slightly agree, 6=agree, 7=strongly agree
A2	If you were to look down on your land from above (e.g. aerial photo, satellite view), which picture do you feel would best represent the proportion of trees/shrubs (black boxes) to grassland (gray boxes) found on your property? 1=approx. 5%, 2=approx. 25%, 3=approx. 50%, 4=approx. 75%+
A3	Using the same diagram above (A2), which proportion of trees/shrubs to grassland would you prefer on your property? 1=approx. 5%, 2=approx. 25%, 3=approx. 50%, 4=approx. 75%+
C3	Have you ever conducted a prescribed fire on your land? 1=yes, 0=no
D3	Are you currently a member of a prescribed burn association? 1=yes, 0=no
E11	Operate a farm or ranch 1=not at all important, 2=unimportant, 3=somewhat unimportant, 4=neutral, 5=somewhat important, 6=important, 7=very important
E12	Maintain family farming or ranching tradition 1=not at all important, 2=unimportant, 3=somewhat unimportant, 4=neutral, 5=somewhat important, 6=important, 7=very important
E13	Keep land in the family 1=not at all important, 2=unimportant, 3=somewhat unimportant, 4=neutral, 5=somewhat important, 6=important, 7=very important
E14	Leave land for my family 1=not at all important, 2=unimportant, 3=somewhat unimportant, 4=neutral, 5=somewhat important, 6=important, 7=very important
E15	Enjoy the outdoors 1=not at all important, 2=unimportant, 3=somewhat unimportant, 4=neutral, 5=somewhat important, 6=important, 7=very important
E16	Have a place to relax 1=not at all important, 2=unimportant, 3=somewhat unimportant, 4=neutral, 5=somewhat important, 6=important, 7=very important
E17	Be able to hunt and/or fish (recreational) 1=not at all important, 2=unimportant, 3=somewhat unimportant, 4=neutral, 5=somewhat important, 6=important, 7=very important
E18	Be able to enjoy other non-hunting/fishing recreation 1=not at all important, 2=unimportant, 3=somewhat unimportant, 4=neutral, 5=somewhat important, 6=important, 7=very important
E19	Operate a hunting enterprise 1=not at all important, 2=unimportant, 3=somewhat unimportant, 4=neutral, 5=somewhat important, 6=important, 7=very important
E110	Manage large wildlife (primarily deer) 1=not at all important, 2=unimportant, 3=somewhat unimportant, 4=neutral, 5=somewhat important, 6=important, 7=very important
E111	Manage game birds 1=not at all important, 2=unimportant, 3=somewhat unimportant, 4=neutral, 5=somewhat important, 6=important, 7=very important
E112	Produce grazing livestock (primarily cattle and/or sheep) 1=not at all important, 2=unimportant, 3=somewhat unimportant, 4=neutral, 5=somewhat important, 6=important, 7=very important
E114	Produce hay/forage 1=not at all important, 2=unimportant, 3=somewhat unimportant, 4=neutral, 5=somewhat important, 6=important, 7=very important
E115	Cultivate crops 1=not at all important, 2=unimportant, 3=somewhat unimportant, 4=neutral, 5=somewhat important, 6=important, 7=very important
E116	Obtain income from minerals (mainly oil and/or gas) 1=not at all important, 2=unimportant, 3=somewhat unimportant, 4=neutral, 5=somewhat important, 6=important, 7=very important
E117	Have a financial investment 1=not at all important, 2=unimportant, 3=somewhat unimportant, 4=neutral, 5=somewhat important, 6=important, 7=very important
E118	Earn a profit 1=not at all important, 2=unimportant, 3=somewhat unimportant, 4=neutral, 5=somewhat important, 6=important, 7=very important
state	Texas= 1, Oklahoma=0
ageinyr15	age in years in 2015
absenteeres	residency on your rural property 1=absentee, 0=other residency
occasionalres	residency on your rural property 1=occasional resident, 0=other residency
fulltimeres	residency on your rural property 1=full time resident, 0=other residency
hseducationonly	highschool education only=1, more than high school education =0
gradschooleducation	more that high school education=1, highschool only education=0
smallacreage	1=acreage between 100-500 acres (40-202 ha), 0=other acreage category
largeacreage	1=acreage larger than 1000 acres (404 ha), 0=other acreage category
mediumacreage	1=acreage between 501-1000 acres (203-404 ha), 0=other acreage category
noincome	1=no income from rural property, 0=other income generated from rural property
quarterincome	1=1-25% income from rural property, 0=other income generated from rural property
halfincome	1=26-50% income from rural property, 0=other income generated from rural property
threequarterincome	1=51-75% income from rural property, 0=other income generated from rural property
allincome	1=76-100% income from rural property, 0=other income generated from rural property
E1factor1	index variable indicating recreation/amenity motivations
E1factor2	index variable indicating ranching motivation
E1factor3	index variable indicating heritage motivations
E1factor4	index variable indicating hunting motivations
E1factor5	index variable indicating farming motivations
havevswant2	Difference between respondents answer in variables A2 (how much cover do you have) and A3 (how much cover do you prefer)
